# Supplementary material for: A specific serum lipid signature characterizes patients with glycogen storage disease type Ia
Source: J Lipid Res. 2024 Sep 19;65(10):100651. doi: 10.1016/j.jlr.2024.100651 (PMC11526085; doi:10.1016/j.jlr.2024.100651)
Supplement: Supplemental Table S1–S9 [file mmc2.xlsx]

## Sheet: Table S1
Supplementary Table S1. Detailed information on macronutrient intake
Subject	g tot/day cornstach	g/kg tot/day cornstach	g/kg CHO tot/ day cornstach	g CHO tot/day	g/kg CHO tot/day	kcal/kg CHO tot/day	g prot tot/ day	g/kg prot tot/day	kcal/kg/ prot tot/day	g fat tot/day	g/kg fat tot/day	kcal/kg fat tot/day	kcal tot/day	% CHO/day	% Prot/day	% Fat/day
P1	140	4.46	4.46	357.05	13.24	52.9	51.29	1.9	6.65	61.25	2.27	20.42	2158.98	66.1521	8.31504	25.5329
P2				297.53	10.33	41.32	54.695	1.9	6.65	44.62	1.55	13.94	1783.13	66.7433	10.7356	22.5211
P3	300	5.66	4.87	551.35	10.4	41.6	107.235	2	7.1	29.94	0.56	4.965	2843.86	77.5495	13.1969	9.25362
P4	240	4.36	3.44	371.9	6.8	28.1	50.25	0.9	0.06	17	0.3	2.78	1816.58	81.8959	9.68168	8.42244
P5	250	4.03	3.47	358.25	5.8	23.1	86.02	1.4	4.86	21.66	0.35	3.14	1929	74.2872	15.6091	10.1058
P6	348	4.64	3.66	361.78	4.82	19.3	73.53	0.98	3.43	26.44	0.35	3.17	1942.43	74.5003	13.2491	12.2506
P7	180	3.91	3.36	387.08	3.4	33.66	60.065	1.3	4.57	25.255	0.55	4.94	1985.79	77.97	10.5839	11.4461
P8	120	1.4	1.21	407.3	4.8	19	55.24	0.65	2.26	54.02	0.63	5.7	2308.84	70.5679	8.3739	21.0582
P9	270	4.35	3.74	333.65	5.4	21.5	50.63	0.82	2.86	18.93	0.3	2.75	1682.17	79.3378	10.5343	10.128
P10	200	5.42	4.66	388	10.5	42.06	77.99	2.11	7.4	36.9	1	9	2157.07	71.9496	12.6545	15.3959

## Sheet: Tables S2
Supplementary Table S2. Lipids details
Metabolite	Biochemical Name	Class
Cer(d16:1/18:0)	Ceramide (d16:1/18:0)	ceramides
Carnitine and Acylcarnitines
C0	Carnitine	Carnitine
C2	Acetylcarnitine	Acylcarnitine
C3	Propionylcarnitine	Acylcarnitine
C3-DC (C4-OH)	Malonylcarnitine (Hydroxybutyrylcarnitine)	Acylcarnitine
C3-OH	Hydroxypropionylcarnitine	Acylcarnitine
C3:1	Propenoylcarnitine	Acylcarnitine
C4	Butyrylcarnitine	Acylcarnitine
C4:1	Butenylcarnitine	Acylcarnitine
C5	Valerylcarnitine	Acylcarnitine
C5-DC (C6-OH)	Glutarylcarnitine (Hydroxyhexanoylcarnitine)	Acylcarnitine
C5-M-DC	Methylglutarylcarnitine	Acylcarnitine
C5-OH (C3-DC-M)	Hydroxyvalerylcarnitine (Methylmalonylcarnitine)	Acylcarnitine
C5:1	Tiglylcarnitine	Acylcarnitine
C5:1-DC	Glutaconylcarnitine	Acylcarnitine
C6 (C4:1-DC)	Hexanoylcarnitine (Fumarylcarnitine)	Acylcarnitine
C6:1	Hexenoylcarnitine	Acylcarnitine
C7-DC	Pimeloylcarnitine	Acylcarnitine
C8	Octanoylcarnitine	Acylcarnitine
C9	Nonaylcarnitine	Acylcarnitine
C10	Decanoylcarnitine	Acylcarnitine
C10:1	Decenoylcarnitine	Acylcarnitine
C10:2	Decadienoylcarnitine	Acylcarnitine
C12	Dodecanoylcarnitine	Acylcarnitine
C12-DC	Dodecanedioylcarnitine	Acylcarnitine
C12:1	Dodecenoylcarnitine	Acylcarnitine
C14	Tetradecanoylcarnitine	Acylcarnitine
C14:1	Tetradecenoylcarnitine	Acylcarnitine
C14:1-OH	Hydroxytetradecenoylcarnitine	Acylcarnitine
C14:2	Tetradecadienoylcarnitine	Acylcarnitine
C14:2-OH	Hydroxytetradecadienoylcarnitine	Acylcarnitine
C16	Hexadecanoylcarnitine	Acylcarnitine
C16-OH	Hydroxyhexadecanoylcarnitine	Acylcarnitine
C16:1	Hexadecenoylcarnitine	Acylcarnitine
C16:1-OH	Hydroxyhexadecenoylcarnitine	Acylcarnitine
C16:2	Hexadecadienoylcarnitine	Acylcarnitine
C16:2-OH	Hydroxyhexadecadienoylcarnitine	Acylcarnitine
C18	Octadecanoylcarnitine	Acylcarnitine
C18:1	Octadecenoylcarnitine	Acylcarnitine
C18:1-OH	Hydroxyoctadecenoylcarnitine	Acylcarnitine
C18:2	Octadecadienylcarnitine	Acylcarnitine
Fatty Acids
AA	Anthranilic acid	fatty acids
DHA	Docosahexaenoic acid	fatty acids
EPA	Eisosapentaenoic acid	fatty acids
FA(12:0)	Dodecanoic acid	fatty acids
FA(14:0)	Tetradecanoic acid	fatty acids
FA(16:0)	Hexadecanoic acid	fatty acids
FA(18:0)	Octadecanoic acid	fatty acids
FA(18:1)	Octadecenoic acid	fatty acids
FA(18:2)	Octadecadienoic acid	fatty acids
FA(20:2)	Icosadienoic acid	fatty acids
FA(20:3)	Icosatrienid acid	fatty acids
Cholesterol ester
CE(14:1)	Cholesterol ester (14:1)	cholesterol ester
CE(15:0)	Cholesterol ester (15:0)	cholesterol ester
CE(16:1)	Cholesterol ester (16:1)	cholesterol ester
CE(17:0)	Cholesterol ester (17:0)	cholesterol ester
CE(17:1)	Cholesterol ester (17:1)	cholesterol ester
CE(18:1)	Cholesterol ester (18:1)	cholesterol ester
CE(18:2)	Cholesterol ester (18:2)	cholesterol ester
CE(18:3)	Cholesterol ester (18:3)	cholesterol ester
CE(20:0)	Cholesterol ester (20:0)	cholesterol ester
CE(20:1)	Cholesterol ester (20:1)	cholesterol ester
CE(20:3)	Cholesterol ester (20:3)	cholesterol ester
CE(20:4)	Cholesterol ester (20:4)	cholesterol ester
CE(20:5)	Cholesterol ester (20:5)	cholesterol ester
CE(22:0)	Cholesterol ester (22:0)	cholesterol ester
CE(22:1)	Cholesterol ester (22:1)	cholesterol ester
CE(22:2)	Cholesterol ester (22:2)	cholesterol ester
CE(22:5)	Cholesterol ester (22:5)	cholesterol ester
CE(22:6)	Cholesterol ester (22:6)	cholesterol ester
Bile Acids
CA	Cholic acid	bile acids
CDCA	Chenodeoxycholic acid	bile acids
DCA	Deoxycholic acid	bile acids
GCA	Glycocholic acid	bile acids
GCDCA	Glycochenodeoxycholic acid	bile acids
GDCA	Glycodeoxycholic acid	bile acids
GLCA	Glycolithocholic acid	bile acids
GLCAS	Glycolithocholic acid sulfate	bile acids
GUDCA	Glycylursodeoxycholicacid	bile acids
TCA	Taurocholic acid	bile acids
TCDCA	Taurochenodeoxycholic acid	bile acids
TDCA	Taurodeoxycholic acid	bile acids
TLCA	Taurolithocholic acid	bile acids
TMCA	Tauromuricholic acid	bile acids
Diacylglycerols
DG(14:0_14:0)	Diacylglyceride (14:0_14:0)	diacylglycerols
DG(14:0_18:1)	Diacylglyceride (14:0_18:1)	diacylglycerols
DG(14:0_18:2)	Diacylglyceride (14:0_18:2)	diacylglycerols
DG(14:0_20:0)	Diacylglyceride (14:0_20:0)	diacylglycerols
DG(14:1_18:1)	Diacylglyceride (14:1_18:1)	diacylglycerols
DG(14:1_20:2)	Diacylglyceride (14:1_20:2)	diacylglycerols
DG(16:0_16:0)	Diacylglyceride (16:0_16:0)	diacylglycerols
DG(16:0_16:1)	Diacylglyceride (16:0_16:1)	diacylglycerols
DG(16:0_18:1)	Diacylglyceride (16:0_18:1)	diacylglycerols
DG(16:0_18:2)	Diacylglyceride (16:0_18:2)	diacylglycerols
DG(16:0_20:0)	Diacylglyceride (16:0_20:0)	diacylglycerols
DG(16:0_20:3)	Diacylglyceride (16:0_20:3)	diacylglycerols
DG(16:0_20:4)	Diacylglyceride (16:0_20:4)	diacylglycerols
DG(16:1_18:0)	Diacylglyceride (16:1_18:0)	diacylglycerols
DG(16:1_18:1)	Diacylglyceride (16:1_18:1)	diacylglycerols
DG(16:1_18:2)	Diacylglyceride (16:1_18:2)	diacylglycerols
DG(17:0_17:1)	Diacylglyceride (17:0_17:1)	diacylglycerols
DG(18:0_20:4)	Diacylglyceride (18:0_20:4)	diacylglycerols
DG(18:1_18:1)	Diacylglyceride (18:1_18:1)	diacylglycerols
DG(18:1_18:2)	Diacylglyceride (18:1_18:2)	diacylglycerols
DG(18:1_18:3)	Diacylglyceride (18:1_18:3)	diacylglycerols
DG(18:1_18:4)	Diacylglyceride (18:1_18:4)	diacylglycerols
DG(18:1_20:0)	Diacylglyceride (18:1_20:0)	diacylglycerols
DG(18:1_20:1)	Diacylglyceride (18:1_20:1)	diacylglycerols
DG(18:1_20:2)	Diacylglyceride (18:1_20:2)	diacylglycerols
DG(18:1_20:3)	Diacylglyceride (18:1_20:3)	diacylglycerols
DG(18:1_20:4)	Diacylglyceride (18:1_20:4)	diacylglycerols
DG(18:1_22:5)	Diacylglyceride (18:1_22:5)	diacylglycerols
DG(18:1_22:6)	Diacylglyceride (18:1_22:6)	diacylglycerols
DG(18:2_18:2)	Diacylglyceride (18:2_18:2)	diacylglycerols
DG(18:2_18:3)	Diacylglyceride (18:2_18:3)	diacylglycerols
DG(18:2_18:4)	Diacylglyceride (18:2_18:4)	diacylglycerols
DG(18:2_20:0)	Diacylglyceride(18:2_20:0)	diacylglycerols
DG(18:2_20:4)	Diacylglyceride (18:2_20:4)	diacylglycerols
DG(18:3_18:3)	Diacylglyceride(18:3_18:3)	diacylglycerols
DG(18:3_20:2)	Diacylglyceride (18:3_20:2)	diacylglycerols
DG(21:0_22:6)	Diacylglyceride (21:0_22:6)	diacylglycerols
DG(22:1_22:2)	Diacylglyceride (22:1_22:2)	diacylglycerols
DG- O(14:0_18:2)	Alkylacylglycerol (O- 18:2_14:0)	diacylglycerols
DG-O(16:0_18:1)	Alkylacylglycerol (O-18:1_16:0)	diacylglycerols
DG-O(16:0_20:4)	Alkylacylglycerol (O-18:2_18:2)	diacylglycerols
Triacylglycerols
TG(14:0_32:2)	Triacylglceride (46:2) w/ FA (14:0)	triacylglycerols
TG(14:0_34:0)	Triacylglceride (48:0) w/ FA (14:0)	triacylglycerols
TG(14:0_34:1)	Triacylglceride (48:1) w/ FA (14:0)	triacylglycerols
TG(14:0_34:2)	Triacylglceride (48:2) w/ FA (14:0)	triacylglycerols
TG(14:0_34:3)	Triacylglceride (48:3) w/ FA (14:0)	triacylglycerols
TG(14:0_35:1)	Triacylglceride (49:1) w/ FA (14:0)	triacylglycerols
TG(14:0_35:2)	Triacylglceride (49:2) w/ FA (14:0)	triacylglycerols
TG(14:0_36:1)	Triacylglceride (50:1) w/ FA (14:0)	triacylglycerols
TG(14:0_36:2)	Triacylglceride (50:2) w/ FA (14:0)	triacylglycerols
TG(14:0_36:3)	Triacylglceride (50:3) w/ FA (14:0)	triacylglycerols
TG(14:0_36:4)	Triacylglceride (50:4) w/ FA (14:0)	triacylglycerols
TG(14:0_38:4)	Triacylglceride (52:4) w/ FA (14:0)	triacylglycerols
TG(14:0_38:5)	Triacylglceride (52:5) w/ FA (14:0)	triacylglycerols
TG(14:0_39:3)	Triacylglceride (53:3) w/ FA (14:0)	triacylglycerols
TG(16:0_28:1)	Triacylglceride (44:1) w/ FA (16:0)	triacylglycerols
TG(16:0_28:2)	Triacylglceride (44:2) w/ FA (16:0)	triacylglycerols
TG(16:0_30:2)	Triacylglceride (46:2) w/ FA (16:0)	triacylglycerols
TG(16:0_32:0)	Triacylglceride (48:0) w/ FA (16:0)	triacylglycerols
TG(16:0_32:1)	Triacylglceride (48:1) w/ FA (16:0)	triacylglycerols
TG(16:0_32:2)	Triacylglceride (48:2) w/ FA (16:0)	triacylglycerols
TG(16:0_32:3)	Triacylglceride (48:3) w/ FA (16:0)	triacylglycerols
TG(16:0_33:1)	Triacylglceride (49:1) w/ FA (16:0)	triacylglycerols
TG(16:0_33:2)	Triacylglceride (49:2) w/ FA (16:0)	triacylglycerols
TG(16:0_34:0)	Triacylglceride (50:0) w/ FA (16:0)	triacylglycerols
TG(16:0_34:1)	Triacylglceride (50:1) w/ FA (16:0)	triacylglycerols
TG(16:0_34:2)	Triacylglceride (50:2) w/ FA (16:0)	triacylglycerols
TG(16:0_34:3)	Triacylglceride (50:3) w/ FA (16:0)	triacylglycerols
TG(16:0_34:4)	Triacylglceride (50:4) w/ FA (16:0)	triacylglycerols
TG(16:0_35:1)	Triacylglceride (51:1) w/ FA (16:0)	triacylglycerols
TG(16:0_35:2)	Triacylglceride (51:2) w/ FA (16:0)	triacylglycerols
TG(16:0_35:3)	Triacylglceride (51:3) w/ FA (16:0)	triacylglycerols
TG(16:0_36:2)	Triacylglceride (52:2) w/ FA (16:0)	triacylglycerols
TG(16:0_36:3)	Triacylglceride (52:3) w/ FA (16:0)	triacylglycerols
TG(16:0_36:4)	Triacylglceride (52:4) w/ FA (16:0)	triacylglycerols
TG(16:0_36:5)	Triacylglceride (52:5) w/ FA (16:0)	triacylglycerols
TG(16:0_36:6)	Triacylglceride (52:6) w/ FA (16:0)	triacylglycerols
TG(16:0_37:3)	Triacylglceride (53:3) w/ FA (16:0)	triacylglycerols
TG(16:0_38:1)	Triacylglceride (54:1) w/ FA (16:0	triacylglycerols
TG(16:0_38:2)	Triacylglceride (54:2) w/ FA (16:0)	triacylglycerols
TG(16:0_38:3)	Triacylglceride (54:3) w/ FA (16:0)	triacylglycerols
TG(16:0_38:4)	Triacylglceride (54:4) w/ FA (16:0)	triacylglycerols
TG(16:0_38:5)	Triacylglceride (54:5) w/ FA (16:0)	triacylglycerols
TG(16:0_38:6)	Triacylglceride (54:6) w/ FA (16:0)	triacylglycerols
TG(16:0_38:7)	Triacylglceride (54:7) w/ FA (16:0)	triacylglycerols
TG(16:0_40:6)	Triacylglceride (56:6) w/ FA (16:0)	triacylglycerols
TG(16:0_40:7)	Triacylglceride (56:7) w/ FA (16:0)	triacylglycerols
TG(16:0_40:8)	Triacylglceride (56:8) w/ FA (16:0)	triacylglycerols
TG(16:1_28:0)	Triacylglceride (44:1) w/ FA (16:1)	triacylglycerols
TG(16:1_30:1)	Triacylglceride (46:2) w/ FA (16:1)	triacylglycerols
TG(16:1_32:0)	Triacylglceride (48:1) w/ FA (16:1)	triacylglycerols
TG(16:1_32:1)	Triacylglceride (48:2) w/ FA (16:1)	triacylglycerols
TG(16:1_32:2)	Triacylglceride (48:3) w/ FA (16:1)	triacylglycerols
TG(16:1_33:1)	Triacylglceride (49:2) w/ FA (16:1)	triacylglycerols
TG(16:1_34:0)	Triacylglceride (50:1) w/ FA (16:1)	triacylglycerols
TG(16:1_34:1)	Triacylglceride (50:2) w/ FA (16:1)	triacylglycerols
TG(16:1_34:2)	Triacylglceride (50:3) w/ FA (16:1)	triacylglycerols
TG(16:1_34:3)	Triacylglceride (50:4) w/ FA (16:1)	triacylglycerols
TG(16:1_36:1)	Triacylglceride (52:2) w/ FA (16:1)	triacylglycerols
TG(16:1_36:2)	Triacylglceride (52:3) w/ FA (16:1)	triacylglycerols
TG(16:1_36:3)	Triacylglceride (52:4) w/ FA (16:1)	triacylglycerols
TG(16:1_36:4)	Triacylglceride (52:5) w/ FA (16:1)	triacylglycerols
TG(16:1_36:5)	Triacylglceride (52:6) w/ FA (16:1)	triacylglycerols
TG(16:1_38:3)	Triacylglceride (54:4) w/ FA (16:1)	triacylglycerols
TG(16:1_38:4)	Triacylglceride (54:5) w/ FA (16:1)	triacylglycerols
TG(16:1_38:5)	Triacylglceride (54:6) w/ FA (16:1)	triacylglycerols
TG(17:0_32:1)	Triacylglceride (49:1) w/ FA (17:0)	triacylglycerols
TG(17:0_34:1)	Triacylglceride (51:1) w/ FA (17:0)	triacylglycerols
TG(17:0_34:2)	Triacylglceride (51:2) w/ FA (17:0)	triacylglycerols
TG(17:0_34:3)	Triacylglceride (51:3) w/ FA (17:0)	triacylglycerols
TG(17:0_36:3)	Triacylglceride (53:3) w/ FA (17:0)	triacylglycerols
TG(17:0_36:4)	Triacylglceride (53:4) w/ FA (17:0)	triacylglycerols
TG(17:1_32:1)	Triacylglceride (49:2) w/ FA (17:1)	triacylglycerols
TG(17:1_34:1)	Triacylglceride(51:2) w/ FA (17:1)	triacylglycerols
TG(17:1_34:2)	Triacylglceride (51:3) w/ FA (17:1)	triacylglycerols
TG(17:1_34:3)	Triacylglceride (51:4) w/ FA (17:1)	triacylglycerols
TG(17:1_36:3)	Triacylglceride (53:4) w/ FA (17:1)	triacylglycerols
TG(17:1_36:4)	Triacylglceride (53:5) w/ FA (17:1)	triacylglycerols
TG(17:1_36:5)	Triacylglceride (53:6) w/ FA (17:1)	triacylglycerols
TG(17:1_38:5)	Triacylglceride (55:6) w/ FA (17:1)	triacylglycerols
TG(17:1_38:6)	Triacylglceride (55:7) w/ FA (17:1)	triacylglycerols
TG(17:1_38:7)	Triacylglceride (55:8) w/ FA (17:1)	triacylglycerols
TG(17:2_34:2)	Triacylglceride (51:4) w/ FA (17:2)	triacylglycerols
TG(17:2_34:3)	Triacylglceride (51:5) w/ FA (17:2)	triacylglycerols
TG(17:2_36:2)	Triacylglceride (53:4) w/ FA (17:2)	triacylglycerols
TG(17:2_36:3)	Triacylglceride (53:5) w/ FA (17:2)	triacylglycerols
TG(17:2_36:4)	Triacylglceride (53:6) w/ FA (17:2)	triacylglycerols
TG(17:2_38:5)	Triacylglceride (55:7) w/ FA (17:2)	triacylglycerols
TG(17:2_38:6)	Triacylglceride (55:8) w/ FA (17:2)	triacylglycerols
TG(17:2_38:7)	Triacylglceride (55:9) w/ FA (17:2)	triacylglycerols
TG(18:0_30:0)	Triacylglceride (48:0) w/ FA (18:0)	triacylglycerols
TG(18:0_30:1)	Triacylglceride (48:1) w/ FA (18:0)	triacylglycerols
TG(18:0_32:0)	Triacylglceride(50:0) w/ FA (18:0)	triacylglycerols
TG(18:0_32:1)	Triacylglceride (50:1) w/ FA (18:0)	triacylglycerols
TG(18:0_32:2)	Triacylglceride (50:2) w/ FA (18:0)	triacylglycerols
TG(18:0_34:2)	Triacylglceride (52:2) w/ FA (18:0)	triacylglycerols
TG(18:0_34:3)	Triacylglceride (52:3) w/ FA (18:0)	triacylglycerols
TG(18:0_36:1)	Triacylglceride (54:1)w/ FA (18:0)	triacylglycerols
TG(18:0_36:2)	Triacylglceride (54:2) w/ FA (18:0)	triacylglycerols
TG(18:0_36:3)	Triacylglceride (54:3) w/ FA (18:0)	triacylglycerols
TG(18:0_36:4)	Triacylglceride (54:4) w/ FA (18:0)	triacylglycerols
TG(18:0_36:5)	Triacylglceride (54:5) w/ FA (18:0)	triacylglycerols
TG(18:0_38:6)	Triacylglceride (56:6) w/ FA (18:0)	triacylglycerols
TG(18:0_38:7)	Triacylglceride (56:7) w/ FA (18:0)	triacylglycerols
TG(18:1_26:0)	Triacylglceride (44:1) w/ FA (18:1)	triacylglycerols
TG(18:1_28:1)	Triacylglceride (46:2) w/ FA (18:1)	triacylglycerols
TG(18:1_30:0)	Triacylglceride (48:1) w/ FA (18:1)	triacylglycerols
TG(18:1_30:1)	Triacylglceride (48:2) w/ FA (18:1)	triacylglycerols
TG(18:1_30:2)	Triacylglceride (48:3) w/ FA (18:1)	triacylglycerols
TG(18:1_31:0)	Triacylglceride (49:1) w/ FA (18:1)	triacylglycerols
TG(18:1_32:0)	Triacylglceride (50:1) w/ FA (18:1)	triacylglycerols
TG(18:1_32:1)	Triacylglceride (50:2) w/ FA (18:1)	triacylglycerols
TG(18:1_32:2)	Triacylglceride (50:3) w/ FA (18:1)	triacylglycerols
TG(18:1_32:3)	Triacylglceride (50:4) w/ FA (18:1)	triacylglycerols
TG(18:1_33:0)	Triacylglceride (51:1) w/ FA (18:1)	triacylglycerols
TG(18:1_33:1)	Triacylglceride (51:2) w/ FA (18:1)	triacylglycerols
TG(18:1_33:2)	Triacylglceride (51:3) w/ FA (18:1)	triacylglycerols
TG(18:1_33:3)	Triacylglceride (51:4) w/ FA (18:1)	triacylglycerols
TG(18:1_34:1)	Triacylglceride (52:2) w/ FA (18:1)	triacylglycerols
TG(18:1_34:2)	Triacylglceride (52:3) w/ FA (18:1)	triacylglycerols
TG(18:1_34:3)	Triacylglceride (52:4) w/ FA (18:1)	triacylglycerols
TG(18:1_34:4)	Triacylglceride (52:5) w/ FA (18:1)	triacylglycerols
TG(18:1_35:2)	Triacylglceride (53:3) w/ FA (18:1)	triacylglycerols
TG(18:1_35:3)	Triacylglceride (53:4) w/ FA (18:1)	triacylglycerols
TG(18:1_36:0)	Triacylglceride (54:1) w/ FA (18:1)	triacylglycerols
TG(18:1_36:1)	Triacylglceride (54:2) w/ FA (18:1)	triacylglycerols
TG(18:1_36:2)	Triacylglceride (54:3) w/ FA (18:1)	triacylglycerols
TG(18:1_36:3)	Triacylglceride (54:4) w/ FA (18:1)	triacylglycerols
TG(18:1_36:4)	Triacylglceride (54:5) w/ FA (18:1)	triacylglycerols
TG(18:1_36:5)	Triacylglceride (54:6) w/ FA (18:1)	triacylglycerols
TG(18:1_36:6)	Triacylglceride (54:7) w/ FA (18:1)	triacylglycerols
TG(18:1_38:5)	Triacylglceride (56:6) w/ FA (18:1)	triacylglycerols
TG(18:1_38:6)	Triacylglceride (56:7) w/ FA (18:1)	triacylglycerols
TG(18:1_38:7)	Triacylglceride (56:8) w/ FA (18:1)	triacylglycerols
TG(18:2_28:0)	Triacylglceride (46:2) w/ FA (18:2)	triacylglycerols
TG(18:2_30:0)	Triacylglceride (48:2) w/ FA (18:2)	triacylglycerols
TG(18:2_30:1)	Triacylglceride (48:3) w/ FA (18:2)	triacylglycerols
TG(18:2_32:0)	Triacylglceride (50:2) w/ FA (18:2)	triacylglycerols
TG(18:2_32:1)	Triacylglceride (50:3) w/ FA (18:2)	triacylglycerols
TG(18:2_32:2)	Triacylglceride (50:4) w/ FA (18:2)	triacylglycerols
TG(18:2_33:0)	Triacylglceride (51:2) w/ FA (18:2)	triacylglycerols
TG(18:2_33:1)	Triacylglceride (51:3) w/ FA (18:2)	triacylglycerols
TG(18:2_33:2)	Triacylglceride (51:4) w/ FA (18:2)	triacylglycerols
TG(18:2_34:0)	Triacylglceride (52:2) w/ FA (18:2)	triacylglycerols
TG(18:2_34:1)	Triacylglceride (52:3) w/ FA (18:2)	triacylglycerols
TG(18:2_34:2)	Triacylglceride (52:4) w/ FA (18:2)	triacylglycerols
TG(18:2_34:3)	Triacylglceride (52:5) w/ FA (18:2)	triacylglycerols
TG(18:2_34:4)	Triacylglceride (52:6) w/ FA (18:2)	triacylglycerols
TG(18:2_35:1)	Triacylglceride (53:3) w/ FA (18:2)	triacylglycerols
TG(18:2_35:2)	Triacylglceride (53:4) w/ FA (18:2)	triacylglycerols
TG(18:2_35:3)	Triacylglceride (53:5) w/ FA (18:2)	triacylglycerols
TG(18:2_36:0)	Triacylglceride (54:2) w/ FA (18:2)	triacylglycerols
TG(18:2_36:1)	Triacylglceride (54:3) w/ FA (18:2)	triacylglycerols
TG(18:2_36:2)	Triacylglceride (54:4) w/ FA (18:2)	triacylglycerols
TG(18:2_36:3)	Triacylglceride (54:5) w/ FA (18:2)	triacylglycerols
TG(18:2_36:4)	Triacylglceride (54:6) w/ FA (18:2)	triacylglycerols
TG(18:2_36:5)	Triacylglceride (54:7) w/ FA (18:2)	triacylglycerols
TG(18:2_38:4)	Triacylglceride (56:6) w/ FA (18:2)	triacylglycerols
TG(18:2_38:5)	Triacylglceride (56:7) w/ FA (18:2)	triacylglycerols
TG(18:2_38:6)	Triacylglceride (56:8) w/ FA (18:2)	triacylglycerols
TG(18:3_30:0)	Triacylglceride (48:3) w/ FA (18:3)	triacylglycerols
TG(18:3_32:0)	Triacylglceride (50:3) w/ FA (18:3)	triacylglycerols
TG(18:3_32:1)	Triacylglceride (50:4) w/ FA (18:3)	triacylglycerols
TG(18:3_33:2)	Triacylglceride (51:5) w/ FA (18:3)	triacylglycerols
TG(18:3_34:0)	Triacylglceride (52:3) w/ FA (18:3)	triacylglycerols
TG(18:3_34:1)	Triacylglceride (52:4) w/ FA (18:3)	triacylglycerols
TG(18:3_34:2)	Triacylglceride (52:5) w/ FA (18:3)	triacylglycerols
TG(18:3_34:3)	Triacylglceride (52:6) w/ FA (18:3)	triacylglycerols
TG(18:3_35:2)	Triacylglceride (53:5) w/ FA (18:3)	triacylglycerols
TG(18:3_36:1)	Triacylglceride (54:4) w/ FA (18:3)	triacylglycerols
TG(18:3_36:2)	Triacylglceride (54:5) w/ FA (18:3)	triacylglycerols
TG(18:3_36:3)	Triacylglceride (54:6) w/ FA (18:3)	triacylglycerols
TG(18:3_36:4)	Triacylglceride (54:7) w/ FA (18:3)	triacylglycerols
TG(18:3_38:5)	Triacylglceride (56:8) w/ FA (18:3)	triacylglycerols
TG(18:3_38:6)	Triacylglceride (56:9) w/ FA (18:3)	triacylglycerols
TG(20:0_32:3)	Triacylglceride (52:3) w/ FA (20:0)	triacylglycerols
TG(20:0_32:4)	Triacylglceride (52:4) w/ FA (20:0)	triacylglycerols
TG(20:0_34:1)	Triacylglceride (54:1) w/ FA (20:0)	triacylglycerols
TG(20:1_32:1)	Triacylglceride (52:2) w/ FA (20:1)	triacylglycerols
TG(20:1_32:2)	Triacylglceride (52:3) w/ FA (20:1)	triacylglycerols
TG(20:1_32:3)	Triacylglceride (52:4) w/ FA (20:1)	triacylglycerols
TG(20:1_34:0)	Triacylglceride (54:1) w/ FA (20:1)	triacylglycerols
TG(20:1_34:1)	Triacylglceride (54:2) w/ FA (20:1)	triacylglycerols
TG(20:1_34:2)	Triacylglceride (54:3) w/ FA (20:1)	triacylglycerols
TG(20:1_34:3)	Triacylglceride (54:4) w/ FA (20:1)	triacylglycerols
TG(20:2_32:0)	Triacylglceride (52:2) w/ FA (20:2)	triacylglycerols
TG(20:2_32:1)	Triacylglceride (52:3) w/ FA (20:2)	triacylglycerols
TG(20:2_34:1)	Triacylglceride (54:3) w/ FA (20:2)	triacylglycerols
TG(20:2_34:2)	Triacylglceride (54:4) w/ FA (20:2)	triacylglycerols
TG(20:2_34:3)	Triacylglceride (54:5) w/ FA (20:2)	triacylglycerols
TG(20:2_34:4)	Triacylglceride (54:6) w/ FA (20:2)	triacylglycerols
TG(20:2_36:5)	Triacylglceride (56:7) w/ FA (20:2)	triacylglycerols
TG(20:3_32:0)	Triacylglceride (52:3) w/ FA (20:3)	triacylglycerols
TG(20:3_32:1)	Triacylglceride (52:4) w/ FA (20:3)	triacylglycerols
TG(20:3_32:2)	Triacylglceride (52:5) w/ FA (20:3)	triacylglycerols
TG(20:3_34:0)	Triacylglceride (54:3) w/ FA (20:3)	triacylglycerols
TG(20:3_34:1)	Triacylglceride (54:4) w/ FA (20:3)	triacylglycerols
TG(20:3_34:2)	Triacylglceride (54:5) w/ FA (20:3)	triacylglycerols
TG(20:3_34:3)	Triacylglceride (54:6) w/ FA (20:3)	triacylglycerols
TG(20:3_36:3)	Triacylglceride (56:6) w/ FA (20:3)	triacylglycerols
TG(20:3_36:4)	Triacylglceride (56:7) w/ FA (20:3)	triacylglycerols
TG(20:3_36:5)	Triacylglceride (56:8) w/ FA (20:3)	triacylglycerols
TG(20:4_30:0)	Triacylglceride (50:4) w/ FA (20:4)	triacylglycerols
TG(20:4_32:0)	Triacylglceride (52:4) w/ FA (20:4)	triacylglycerols
TG(20:4_32:1)	Triacylglceride (52:5) w/ FA (20:4)	triacylglycerols
TG(20:4_32:2)	Triacylglceride (52:6) w/ FA (20:4)	triacylglycerols
TG(20:4_33:2)	Triacylglceride (53:6) w/ FA (20:4)	triacylglycerols
TG(20:4_34:0)	Triacylglceride (54:4) w/ FA (20:4)	triacylglycerols
TG(20:4_34:1)	Triacylglceride (54:5) w/ FA (20:4)	triacylglycerols
TG(20:4_34:2)	Triacylglceride (54:6) w/ FA (20:4)	triacylglycerols
TG(20:4_34:3)	Triacylglceride (54:7) w/ FA (20:4)	triacylglycerols
TG(20:4_35:3)	Triacylglceride (55:7) w/ FA (20:4)	triacylglycerols
TG(20:4_36:2)	Triacylglceride (56:6) w/ FA (20:4)	triacylglycerols
TG(20:4_36:3)	Triacylglceride (56:7) w/ FA (20:4)	triacylglycerols
TG(20:4_36:4)	Triacylglceride (56:8) w/ FA (20:4)	triacylglycerols
TG(20:4_36:5)	Triacylglceride (56:9) w/ FA (20:4)	triacylglycerols
TG(20:5_34:0)	Triacylglceride (54:5) w/ FA (20:5)	triacylglycerols
TG(20:5_34:1)	Triacylglceride (54:6) w/ FA (20:5)	triacylglycerols
TG(20:5_34:2)	Triacylglceride (54:7) w/ FA (20:5)	triacylglycerols
TG(20:5_36:2)	Triacylglceride (56:7) w/ FA (20:5)	triacylglycerols
TG(20:5_36:3)	Triacylglceride (56:8) w/ FA (20:5)	triacylglycerols
TG(22:4_32:0)	Triacylglceride (54:4) w/ FA (22:4)	triacylglycerols
TG(22:4_32:2)	Triacylglceride (54:6) w/ FA (22:4)	triacylglycerols
TG(22:4_34:2)	Triacylglceride (56:6) w/ FA (22:4)	triacylglycerols
TG(22:5_32:0)	Triacylglceride (54:5) w/ FA (22:5)	triacylglycerols
TG(22:5_32:1)	Triacylglceride (54:6) w/ FA (22:5)	triacylglycerols
TG(22:5_34:1)	Triacylglceride (56:6) w/ FA (22:5)	triacylglycerols
TG(22:5_34:2)	Triacylglceride (56:7) w/ FA (22:5)	triacylglycerols
TG(22:5_34:3)	Triacylglceridev(56:8) w/ FA (22:5)	triacylglycerols
TG(22:6_32:0)	Triacylglceride (54:6) w/ FA (22:6)	triacylglycerols
TG(22:6_32:1)	Triacylglceride (54:7) w/ FA (22:6)	triacylglycerols
TG(22:6_34:1)	Triacylglceride (56:7) w/ FA (22:6)	triacylglycerols
TG(22:6_34:2)	Triacylglceride (56:8) w/ FA (22:6)	triacylglycerols
TG(22:6_34:3)	Triacylglceride (56:9) w/ FA (22:6)	triacylglycerols
Glycerophospholipids
lysoPC a C14:0	lysoPhosphatidyl- choline acyl C14:0	glycerophospholipids
lysoPC a C16:0	lysoPhosphatidyl- choline acyl C16:0	glycerophospholipids
lysoPC a C16:1	lysoPhosphatidyl- choline acyl C16:1	glycerophospholipids
lysoPC a C17:0	lysoPhosphatidyl-choline acyl C17:0	glycerophospholipids
lysoPC a C18:0	lysoPhosphatidyl-choline acyl C18:0	glycerophospholipids
lysoPC a C18:1	lysoPhosphatidyl-choline acyl C18:1	glycerophospholipids
lysoPC a C18:2	lysoPhosphatidyl- choline acyl C18:2	glycerophospholipids
lysoPC a C20:3	lysoPhosphatidyl- choline acyl C20:3	glycerophospholipids
lysoPC a C20:4	lysoPhosphatidyl- choline acyl C20:4	glycerophospholipids
lysoPC a C24:0	lysoPhosphatidyl- choline acyl C24:0	glycerophospholipids
lysoPC a C26:0	lysoPhosphatidyl-choline acyl C26:0	glycerophospholipids
lysoPC a C26:1	lysoPhosphatidyl-choline acyl C26:1	glycerophospholipids
lysoPC a C28:0	lysoPhosphatidyl-choline acyl C28:0	glycerophospholipids
lysoPC a C28:1	lysoPhosphatidyl- choline acyl C28:1	glycerophospholipids
PC aa C24:0	Phosphatidylcholine diacyl C24:0	glycerophospholipids
PC aa C26:0	Phosphatidylcholine diacyl C26:0	glycerophospholipids
PC aa C28:1	Phosphatidylcholine diacyl C28:1	glycerophospholipids
PC aa C30:0	Phosphatidylcholine diacyl C30:0	glycerophospholipids
PC aa C30:2	Phosphatidylcholine diacyl C30:2	glycerophospholipids
PC aa C32:0	Phosphatidylcholine diacyl C32:0	glycerophospholipids
PC aa C32:1	Phosphatidylcholine diacyl C32:1	glycerophospholipids
PC aa C32:2	Phosphatidylcholine diacyl C32:2	glycerophospholipids
PC aa C32:3	Phosphatidylcholine diacyl C32:3	glycerophospholipids
PC aa C34:1	Phosphatidylcholine diacyl C34:1	glycerophospholipids
PC aa C34:2	Phosphatidylcholine diacyl C34:2	glycerophospholipids
PC aa C34:3	Phosphatidylcholine diacyl C34:3	glycerophospholipids
PC aa C34:4	Phosphatidylcholine diacyl C34:4	glycerophospholipids
PC aa C36:0	Phosphatidylcholine diacyl C36:0	glycerophospholipids
PC aa C36:1	Phosphatidylcholine diacyl C36:1	glycerophospholipids
PC aa C36:2	Phosphatidylcholine diacyl C36:2	glycerophospholipids
PC aa C36:3	Phosphatidylcholine diacyl C36:3	glycerophospholipids
PC aa C36:4	Phosphatidylcholine diacyl C36:4	glycerophospholipids
PC aa C36:5	Phosphatidylcholine diacyl C36:5	glycerophospholipids
PC aa C36:6	Phosphatidylcholine diacyl C36:6	glycerophospholipids
PC aa C38:0	Phosphatidylcholine diacyl C38:0	glycerophospholipids
PC aa C38:1	Phosphatidylcholine diacyl C38:1	glycerophospholipids
PC aa C38:3	Phosphatidylcholine diacyl C38:3	glycerophospholipids
PC aa C38:4	Phosphatidylcholine diacyl C38:4	glycerophospholipids
PC aa C38:5	Phosphatidylcholine diacyl C38:5	glycerophospholipids
PC aa C38:6	Phosphatidylcholine diacyl C38:6	glycerophospholipids
PC aa C40:1	Phosphatidylcholine diacyl C40:1	glycerophospholipids
PC aa C40:2	Phosphatidylcholine diacyl C40:2	glycerophospholipids
PC aa C40:3	Phosphatidylcholine diacyl C40:3	glycerophospholipids
PC aa C40:4	Phosphatidylcholine diacyl C40:4	glycerophospholipids
PC aa C40:5	Phosphatidylcholine diacyl C40:5	glycerophospholipids
PC aa C40:6	Phosphatidylcholine diacyl C40:6	glycerophospholipids
PC aa C42:0	Phosphatidylcholine diacyl C42:0	glycerophospholipids
PC aa C42:1	Phosphatidylcholine diacyl C42:1	glycerophospholipids
PC aa C42:2	Phosphatidylcholine diacyl C42:2	glycerophospholipids
PC aa C42:4	Phosphatidylcholine diacyl C42:4	glycerophospholipids
PC aa C42:5	Phosphatidylcholine diacyl C42:5	glycerophospholipids
PC aa C42:6	Phosphatidylcholine diacyl C42:6	glycerophospholipids
PC ae C30:0	Phosphatidylcholine acyl-alkyl C30:0	glycerophospholipids
PC ae C30:2	Phosphatidylcholine acyl-alkyl C30:2	glycerophospholipids
PC ae C32:1	Phosphatidylcholine acyl-alkyl C32:1	glycerophospholipids
PC ae C32:2	Phosphatidylcholine acyl-alkyl C32:2	glycerophospholipids
PC ae C34:0	Phosphatidylcholine acyl-alkyl C34:0	glycerophospholipids
PC ae C34:1	Phosphatidylcholine acyl-alkyl C34:1	glycerophospholipids
PC ae C34:2	Phosphatidylcholine acyl-alkyl C34:2	glycerophospholipids
PC ae C34:3	Phosphatidylcholine acyl-alkyl C34:3	glycerophospholipids
PC ae C36:0	Phosphatidylcholine acyl-alkyl C36:0	glycerophospholipids
PC ae C36:1	Phosphatidylcholine acyl-alkyl C36:1	glycerophospholipids
PC ae C36:2	Phosphatidylcholine acyl-alkyl C36:2	glycerophospholipids
PC ae C36:3	Phosphatidylcholine acyl-alkyl C36:3	glycerophospholipids
PC ae C36:4	Phosphatidylcholine acyl-alkyl C36:4	glycerophospholipids
PC ae C36:5	Phosphatidylcholine acyl-alkyl C36:5	glycerophospholipids
PC ae C38:0	Phosphatidylcholine acyl-alkyl C38:0	glycerophospholipids
PC ae C38:1	Phosphatidylcholine acyl-alkyl C38:1	glycerophospholipids
PC ae C38:2	Phosphatidylcholine acyl-alkyl C38:2	glycerophospholipids
PC ae C38:3	Phosphatidylcholine acyl-alkyl C38:3	glycerophospholipids
PC ae C38:4	Phosphatidylcholine acyl-alkyl C38:4	glycerophospholipids
PC ae C38:5	Phosphatidylcholine acyl-alkyl C38:5	glycerophospholipids
PC ae C38:6	Phosphatidylcholine acyl-alkyl C38:6	glycerophospholipids
PC ae C40:1	Phosphatidylcholine acyl-alkyl C40:1	glycerophospholipids
PC ae C40:2	Phosphatidylcholine acyl-alkyl C40:2	glycerophospholipids
PC ae C40:3	Phosphatidylcholine acyl-alkyl C40:3	glycerophospholipids
PC ae C40:4	Phosphatidylcholine acyl-alkyl C40:4	glycerophospholipids
PC ae C40:5	Phosphatidylcholine acyl-alkyl C40:5	glycerophospholipids
PC ae C40:6	Phosphatidylcholine acyl-alkyl C40:6	glycerophospholipids
PC ae C42:0	Phosphatidylcholine acyl-alkyl C42:0	glycerophospholipids
PC ae C42:1	Phosphatidylcholine acyl-alkyl C42:1	glycerophospholipids
PC ae C42:2	Phosphatidylcholine acyl-alkyl C42:2	glycerophospholipids
PC ae C42:3	Phosphatidylcholine acyl-alkyl C42:3	glycerophospholipids
PC ae C42:4	Phosphatidylcholine acyl-alkyl C42:4	glycerophospholipids
PC ae C42:5	Phosphatidylcholine acyl-alkyl C42:5	glycerophospholipids
PC ae C44:3	Phosphatidylcholine acyl-alkyl C44:3	glycerophospholipids
PC ae C44:4	Phosphatidylcholine acyl-alkyl C44:4	glycerophospholipids
PC ae C44:5	Phosphatidylcholine acyl-alkyl C44:5	glycerophospholipids
PC ae C44:6	Phosphatidylcholine acyl-alkyl C44:6	glycerophospholipids
Sphingolipids
SM (OH) C14:1	Hydroxysphingomyeline C14:1	sphingolipids
SM (OH) C16:1	Sphingomyeline C16:0	sphingolipids
SM (OH) C22:1	Sphingomyeline C16:1	sphingolipids
SM (OH) C22:2	Hydroxysphingomyeline C16:1	sphingolipids
SM (OH) C24:1	Sphingomyeline C18:0	sphingolipids
SM C16:0	Sphingomyeline C18:1	sphingolipids
SM C16:1	Sphingomyeline C20:2	sphingolipids
SM C18:0	Sphingomyeline C22:3	sphingolipids
SM C18:1	Hydroxysphingomyeline C22:1	sphingolipids
SM C20:2	Hydroxysphingomyeline C22:2	sphingolipids
SM C22:3	Sphingomyeline C24:0	sphingolipids
SM C24:0	Sphingomyeline C24:1	sphingolipids
SM C24:1	Hydroxysphingomyeline C24:1	sphingolipids
SM C26:0	Sphingomyeline C26:0	sphingolipids
SM C26:1	Sphingomyeline C26:1	sphingolipids
Ceramides
Cer(d16:1/18:0)	Ceramide (d16:1/18:0)	ceramides
Cer(d16:1/20:0)	Ceramide (d16:1/20:0)	ceramides
Cer(d16:1/22:0)	Ceramide (d16:1/22:0)	ceramides
Cer(d16:1/23:0)	Ceramide (d16:1/23:0)	ceramides
Cer(d16:1/24:0)	Ceramide (d16:1/24:0)	ceramides
Cer(d18:1/14:0)	Ceramide (d18:1/14:0)	ceramides
Cer(d18:1/16:0)	Ceramide (d18:1/16:0)	ceramides
Cer(d18:1/18:0 (OH))	Hydroxyceramide (d18:1/18:0(OH))	ceramides
Cer(d18:1/18:0)	Ceramide (d18:1/18:0)	ceramides
Cer(d18:1/18:1)	Ceramide (d18:1/18:1)	ceramides
Cer(d18:1/20:0(OH))	Hydroxyceramide (d18:1/20:0(OH))	ceramides
Cer(d18:1/20:0)	Ceramide (d18:1/20:0)	ceramides
Cer(d18:1/22:0)	Ceramide (d18:1/22:0)	ceramides
Cer(d18:1/23:0)	Ceramide (d18:1/23:0)	ceramides
Cer(d18:1/24:0)	Ceramide (d18:1/24:0)	ceramides
Cer(d18:1/24:1)	Ceramide (d18:1/24:1)	ceramides
Cer(d18:1/25:0)	Ceramide (d18:1/25:0)	ceramides
Cer(d18:1/26:0)	Ceramide (d18:1/26:0)	ceramides
Cer(d18:1/26:1)	Ceramide (d18:1/26:1)	ceramides
Cer(d18:2/14:0)	Ceramide (d18:2/14:0)	ceramides
Cer(d18:2/16:0)	Ceramide (d18:2/16:0)	ceramides
Cer(d18:2/18:0)	Ceramide (d18:2/18:0)	ceramides
Cer(d18:2/18:1)	Ceramide (d18:2/18:1)	ceramides
Cer(d18:2/20:0)	Ceramide (d18:2/20:0)	ceramides
Cer(d18:2/22:0)	Ceramide (d18:2/22:0)	ceramides
Cer(d18:2/23:0)	Ceramide (d18:2/23:0)	ceramides
Cer(d18:2/24:0)	Ceramide (d18:2/24:0)	ceramides
Cer(d18:2/24:1)	Ceramide (d18:2/24:1)	ceramides
Hexosylceramides, Dihexosylceramides, Trihexosylceramides
Hex-Cer(d16:1/22:0)	Hexosylceramide (d16:1/22:0)	glycosylceramides
Hex- Cer(d16:1/24:0)	Hexosylceramide (d16:1/24:0)	glycosylceramides
Hex- Cer(d18:1/14:0)	Hexosylceramide (d18:1/14:0)	glycosylceramides
Hex- Cer(d18:1/16:0)	Hexosylceramide (d18:1/16:0)	glycosylceramides
Hex-Cer(d18:1/18:0)	Hexosylceramide (d18:1/18:0)	glycosylceramides
Hex-Cer(d18:1/18:1)	Hexosylceramide (d18:1/18:1)	glycosylceramides
Hex- Cer(d18:1/20:0)	Hexosylceramide (d18:1/20:0)	glycosylceramides
Hex- Cer(d18:1/22:0)	Hexosylceramide (d18:1/22:0)	glycosylceramides
Hex- Cer(d18:1/23:0)	Hexosylceramide (d18:1/23:0)	glycosylceramides
Hex- Cer(d18:1/24:0)	Hexosylceramide (d18:1/24:0)	glycosylceramides
Hex-Cer(d18:1/24:1)	Hexosylceramide (d18:1/24:1)	glycosylceramides
Hex-Cer(d18:1/26:0)	Hexosylceramide (d18:1/26:0)	glycosylceramides
Hex- Cer(d18:1/26:1)	Hexosylceramide (d18:1/26:1)	glycosylceramides
Hex- Cer(d18:2/16:0)	Hexosylceramide (d18:2/16:0)	glycosylceramides
Hex- Cer(d18:2/18:0)	Hexosylceramide (d18:2/18:0)	glycosylceramides
Hex- Cer(d18:2/20:0)	Hexosylceramide (d18:2/20:0)	glycosylceramides
Hex-Cer(d18:2/22:0)	Hexosylceramide (d18:2/22:0)	glycosylceramides
Hex-Cer(d18:2/23:0)	Hexosylceramide (d18:2/23:0)	glycosylceramides
Hex-Cer(d18:2/24:0)	Hexosylceramide (d18:2/24:0)	glycosylceramides
Hex2Cer(d18:1/ 14:0)	Dihexosylceramide (d18:1/14:0)	glycosylceramides
Hex2Cer(d18:1/ 16:0)	Dihexosylceramide (d18:1/16:0)	glycosylceramides
Hex2Cer(d18:1/ 18:0)	Dihexosylceramide (d18:1/18:0)	glycosylceramides
Hex2Cer(d18:1/20:0)	Dihexosylceramide(d18:1/20:0)	glycosylceramides
Hex2Cer(d18:1/22:0)	Dihexosylceramide(d18:1/22:0)	glycosylceramides
Hex2Cer(d18:1/ 24:0)	Dihexosylceramide (d18:1/24:0)	glycosylceramides
Hex2Cer(d18:1/ 24:1)	Dihexosylceramide (d18:1/24:1)	glycosylceramides
Hex3Cer(d18:1/16:0)	Trihexosylceramide(d18:1/16:0)	glycosylceramides
Hex3Cer(d18:1/18:0)	Trihexosylceramide(d18:1/18:0)	glycosylceramides
Hex3Cer(d18:1/ 24:1)	Trihexosylceramide (d18:1/24:1)	glycosylceramides
Hex3Cer(d18:1/ 26:1)	Trihexosylceramide (d18:1/26:1)	glycosylceramides
Hex3Cer(d18:1_20:0)	Trihexosylceramide (d18:1_20:0)	glycosylceramides
Hex3Cer(d18:1_22:0)	Trihexosylceramide (d18:1_22:0)	glycosylceramides
Dihydroceramides
Cer(d18:0/18:0 (OH))	Hydroxydihydroceramide(d18:0/18:0(OH))	dihydroceramides
Cer(d18:0/18:0)	Dihydroceramide (d18:0/18:0)	dihydroceramides
Cer(d18:0/20:0)	Dihydroceramide (d18:0/20:0)	dihydroceramides
Cer(d18:0/22:0)	Dihydroceramide (d18:0/22:0)	dihydroceramides
Cer(d18:0/24:0)	Dihydroceramide (d18:0/24:0)	dihydroceramides
Cer(d18:0/24:1)	Dihydroceramide (d18:0/24:1)	dihydroceramides
Cer(d18:0/26:1)	Dihydroceramide (d18:0/26:1)	dihydroceramides

## Sheet: Table S3
Supplementary Table S3. Lipid concentations (microM) in serum samples
	C0	C2	C3	C3-DC (C4-OH)	C3-OH	C3:1	C4	C4:1	C5	C5-DC (C6-OH)	C5-M-DC	C5-OH (C3-DC-M)	C5:1	C5:1-DC	C6 (C4:1-DC)	C6:1	C7-DC	C8	C9	C10	C10:1	C10:2	C12	C12-DC	C12:1	C14	C14:1	C14:1-OH	C14:2	C14:2-OH	C16	C16-OH	C16:1	C16:1-OH	C16:2	C16:2-OH	C18	C18:1	C18:1-OH	C18:2	Cer(d16:1/18:0)	Cer(d16:1/20:0)	Cer(d16:1/22:0)	Cer(d16:1/23:0)	Cer(d16:1/24:0)	Cer(d18:1/14:0)	Cer(d18:1/16:0)	Cer(d18:1/18:0(OH))	Cer(d18:1/18:0)
Limit of detection (LOD)	3.88	0.409	0.304	0.279	0.112	0.09	0.173	0.092	0.061	0.123	0.118	0.138	0.208	0.037	0.146	0.073	0.23	0.166	0.037	0.245	0.48	0.073	0.168	0.28	0.29	0.32	1.02	0.085	0.091	0.196	0.29	0.041	0.115	0.112	0.133	0.103	0.151	0.23	0.042	0.208	0.112	0.074	0.076	0.069	0.05	0.062	0.069	1.82	0.049
Samples	C0	C2	C3	C3-DC (C4-OH)	C3-OH	C3:1	C4	C4:1	C5	C5-DC (C6-OH)	C5-M-DC	C5-OH (C3-DC-M)	C5:1	C5:1-DC	C6 (C4:1-DC)	C6:1	C7-DC	C8	C9	C10	C10:1	C10:2	C12	C12-DC	C12:1	C14	C14:1	C14:1-OH	C14:2	C14:2-OH	C16	C16-OH	C16:1	C16:1-OH	C16:2	C16:2-OH	C18	C18:1	C18:1-OH	C18:2	Cer(d16:1/18:0)	Cer(d16:1/20:0)	Cer(d16:1/22:0)	Cer(d16:1/23:0)	Cer(d16:1/24:0)	Cer(d18:1/14:0)	Cer(d18:1/16:0)	Cer(d18:1/18:0(OH))	Cer(d18:1/18:0)
GSDIa patient_1	84.5	18.7	1.06	0.231	0.085	0.051	0.539	0.064	0.415	0.1	0.098	0.112	0.114	0.07	0.129	0.071	0.325	0.134	0.071	0.176	0.316	0.072	0.184	0.277	0.244	0.261	0.422	0.121	0.072	0.153	0.323	0.034	0.118	0.105	0.095	0.127	0.141	0.232	0.057	0.084	0.083	0.151	0.558	0.13	0.448	0.067	0.515	1.04	0.433
GSDIa patient_2	54.4	18.4	0.776	0.478	0.198	0.133	0.501	0.239	0.081	0.144	0.132	0.226	0.213	0.082	0.138	0.107	0.215	0.12	0.089	0.246	0.4	0.092	0.203	0.242	0.245	0.361	1.06	0.179	0.099	0.244	0.486	0.051	0.202	0.147	0.177	0.185	0.198	0.362	0.088	0.194	0.056	0.215	0.874	0.139	0.876	0.115	0.905	0.967	0.511
GSDIa patient_3	56.3	15.1	0.994	0.457	0.204	0.146	0.561	0.155	0.11	0.119	0.139	0.209	0.242	0.057	0.193	0.116	0.211	0.121	0.085	0.225	0.358	0.109	0.175	0.253	0.241	0.341	1.4	0.144	0.12	0.23	0.472	0.046	0.182	0.218	0.189	0.124	0.199	0.366	0.069	0.252	0.106	0.13	0.38	0.11	0.589	0.07	0.618	2.5	0.497
GSDIa patient_4	108	13.5	0.691	0.284	0.127	0.067	0.482	0.084	0.095	0.118	0.093	0.171	0.205	0.061	0.194	0.083	0.266	0.155	0.075	0.324	0.37	0.094	0.175	0.279	0.293	0.21	1.14	0.066	0.107	0.156	0.307	0.058	0.12	0.143	0.105	0.098	0.125	0.301	0.065	0.22	0.102	0.091	0.397	0.089	0.342	0.098	0.577	1.65	0.399
GSDIa patient_5	46.7	7.96	0.351	0.268	0.116	0.084	0.172	0.129	0.065	0.095	0.097	0.152	0.176	0.059	0.112	0.075	0.29	0.138	0.059	0.192	0.386	0.094	0.139	0.291	0.24	0.2	0.918	0.09	0.085	0.141	0.195	0.032	0.122	0.176	0.113	0.095	0.113	0.227	0.044	0.202	0.045	0.14	0.25	0.043	0.274	0.093	0.305	1.32	0.219
GSDIa patient_6	84.9	9.16	0.674	0.265	0.141	0.071	0.241	0.087	0.379	0.099	0.117	0.174	0.177	0.027	0.074	0.088	0.319	0.148	0.055	0.258	0.391	0.095	0.125	0.264	0.233	0.152	0.91	0.068	0.069	0.117	0.217	0.033	0.069	0.154	0.095	0.068	0.085	0.258	0.055	0.221	0.045	0.099	0.293	0.078	0.337	0.069	0.492	1.27	0.282
GSDIa patient_7	121	10.6	0.746	0.211	0.079	0.032	0.488	0.056	0.272	0.094	0.089	0.146	0.144	0.075	0.114	0.067	0.359	0.165	0.039	0.271	0.404	0.082	0.117	0.301	0.257	0.123	0.735	0.056	0.081	0.075	0.223	0.031	0.086	0.089	0.078	0.081	0.086	0.151	0.046	0.165	0.079	0.064	0.297	0.068	0.32	0.063	0.574	1.74	0.388
GSDIa patient_8	94.6	9.39	0.979	0.162	0.066	0.039	0.259	0.086	0.298	0.121	0.09	0.144	0.193	0.044	0.163	0.097	0.354	0.207	0.065	0.3	0.419	0.087	0.156	0.277	0.249	0.126	0.813	0.064	0.084	0.061	0.299	0.034	0.085	0.087	0.074	0.05	0.136	0.216	0.021	0.181	0.184	0.354	0.965	0.216	0.96	0.243	1.73	2.2	1.13
GSDIa patient_9	115	10.3	0.341	0.235	0.121	0.038	0.268	0.067	0.077	0.097	0.091	0.138	0.172	0.056	0.071	0.108	0.425	0.192	0.075	0.213	0.41	0.096	0.105	0.315	0.241	0.122	0.768	0.065	0.06	0.081	0.228	0.029	0.073	0.067	0.061	0.064	0.079	0.197	0.03	0.147	0.067	0.133	0.436	0.054	0.293	0.1	0.826	2.81	0.739
GSDIa patient_10	57.6	7.41	0.352	0.263	0.244	0.084	0.406	0.129	0.104	0.131	0.127	0.212	0.268	0.053	0.216	0.094	0.513	0.424	0.061	0.588	0.544	0.096	0.186	0.3	0.242	0.168	0.776	0.073	0.103	0.109	0.228	0.037	0.093	0.104	0.091	0.085	0.092	0.24	0.052	0.218	0.043	0.042	0.141	0.059	0.18	0.07	0.472	1.17	0.228
GSDIa patient_11	69.3	15.9	0.724	0.408	0.308	0.104	0.431	0.115	0.103	0.141	0.124	0.188	0.218	0.099	0.2	0.123	0.287	0.187	0.168	0.295	0.477	0.106	0.359	0.331	0.356	0.546	0.599	0.322	0.107	0.418	0.606	0.063	0.267	0.148	0.184	0.303	0.251	1.69	0.291	0.133	0.107	0.116	0.417	0.091	0.572	0.087	0.416	1.79	0.36
GSDIa patient_12	32	8.49	0.335	0.24	0.088	0.044	0.197	0.056	0.089	0.101	0.091	0.157	0.111	0.038	0.14	0.056	0.313	0.178	0.085	0.327	0.37	0.078	0.249	0.277	0.264	0.324	0.496	0.151	0.095	0.203	0.442	0.043	0.177	0.083	0.121	0.159	0.189	0.292	0.072	0.079	0.061	0.201	0.916	0.244	0.838	0.106	0.536	1.66	0.495
MEAN	77.025	12.0758	0.668583	0.291833	0.148083	0.0744167	0.37875	0.105583	0.174	0.113333	0.107333	0.169083	0.186083	0.0600833	0.145333	0.0904167	0.323083	0.18075	0.07725	0.284583	0.40375	0.09175	0.181083	0.283917	0.25875	0.2445	0.836417	0.116583	0.0901667	0.165667	0.3355	0.0409167	0.132833	0.12675	0.11525	0.119917	0.141167	0.377667	0.0741667	0.174667	0.0815	0.144667	0.493667	0.110083	0.502417	0.0984167	0.663833	1.67642	0.473417
Standard deviation (STD)	28.7424	4.07083	0.26905	0.100282	0.0749235	0.0375801	0.141828	0.052878	0.128816	0.0181976	0.0189225	0.0342251	0.0476473	0.0196212	0.0486085	0.0208128	0.0845969	0.0816257	0.0319776	0.107525	0.058675	0.0106781	0.0689499	0.0253358	0.0344941	0.128547	0.275517	0.0766746	0.0179891	0.0991448	0.134044	0.0113013	0.0613319	0.0448231	0.0442742	0.0699967	0.0559932	0.41813	0.0706835	0.0549286	0.0400148	0.0826761	0.27691	0.0634242	0.263407	0.0487302	0.373422	0.580933	0.250998
Coefficient of variation (CV )	37.3157	33.7106	40.2419	34.3628	50.5955	50.4996	37.4464	50.0818	74.0319	16.0567	17.6296	20.2415	25.6054	32.6567	33.4462	23.0188	26.1842	45.1594	41.395	37.7832	14.5325	11.6383	38.0763	8.92367	13.331	52.5757	32.9401	65.7681	19.9509	59.846	39.9536	27.6203	46.1721	35.3634	38.4158	58.3711	39.6646	110.714	95.3035	31.4477	49.0979	57.1494	56.0926	57.6147	52.428	49.5141	56.2524	34.6533	53.0184
Healthy_control_1	55	10.3	0.421	0.24	0.194	0.053	0.167	0.138	0.069	0.114	0.13	0.167	0.216	0.065	0.116	0.116	0.225	0.121	0.128	0.251	0.476	0.102	0.277	0.29	0.346	0.482	0.613	0.237	0.107	0.321	0.408	0.051	0.256	0.146	0.226	0.226	0.205	0.387	0.12	0.19	0.013	0.08	0.25	0.046	0.237	0.054	0.375	1.73	0.177
Healthy_control_2	53.6	6.54	0.927	0.321	0.161	0.103	0.249	0.158	0.1	0.133	0.124	0.186	0.203	0.099	0.162	0.125	0.184	0.137	0.125	0.261	0.421	0.125	0.235	0.252	0.293	0.515	0.742	0.24	0.127	0.326	0.42	0.061	0.244	0.165	0.277	0.242	0.208	0.382	0.118	0.222	0.06	0.058	0.101	0.06	0.17	0.048	0.242	0.976	0.138
Healthy_control_3	41.1	4.54	0.421	0.29	0.108	0.086	0.361	0.157	0.088	0.105	0.119	0.232	0.183	0.076	0.129	0.112	0.218	0.123	0.108	0.267	0.396	0.104	0.242	0.291	0.296	0.424	0.626	0.209	0.114	0.277	0.361	0.041	0.223	0.179	0.231	0.237	0.196	0.381	0.104	0.165	0.066	0.025	0.115	0.053	0.19	0.099	0.29	1.09	0.094
Healthy_control_4	26.2	6.24	0.245	0.249	0.061	0.046	0.145	0.08	0.08	0.117	0.102	0.147	0.173	0.042	0.078	0.091	0.213	0.122	0.077	0.252	0.438	0.105	0.182	0.266	0.279	0.288	0.696	0.148	0.106	0.2	0.284	0.048	0.16	0.138	0.182	0.15	0.153	0.272	0.088	0.187	0.046	0.064	0.146	0.066	0.084	0.054	0.346	1.84	0.111
Healthy_control_5	44.3	11.4	0.33	0.29	0.128	0.121	0.566	0.15	0.079	0.1	0.099	0.159	0.189	0.067	0.214	0.133	0.208	0.201	0.086	0.765	0.466	0.111	0.262	0.257	0.342	0.314	1.17	0.143	0.151	0.246	0.284	0.05	0.192	0.173	0.166	0.162	0.15	0.303	0.079	0.2	0.059	0.089	0.196	0.065	0.182	0.055	0.28	1.86	0.12
Healthy_control_6	59	8.34	0.783	0.327	0.098	0.124	0.44	0.182	0.267	0.122	0.132	0.177	0.246	0.061	0.158	0.101	0.184	0.13	0.072	0.309	0.384	0.11	0.209	0.251	0.238	0.323	1.35	0.129	0.139	0.224	0.298	0.044	0.161	0.245	0.158	0.129	0.159	0.253	0.077	0.296	0.047	0.031	0.235	0.042	0.349	0.063	0.402	1.88	0.166
Healthy_control_7	42.2	6.85	0.438	0.269	0.098	0.046	0.262	0.118	0.088	0.108	0.092	0.157	0.167	0.051	0.163	0.078	0.254	0.209	0.09	0.577	0.45	0.089	0.225	0.303	0.307	0.207	0.917	0.105	0.124	0.142	0.217	0.024	0.119	0.148	0.091	0.098	0.14	0.218	0.037	0.16	0.051	0.057	0.091	0.049	0.167	0.069	0.41	1.03	0.168
Healthy_control_8	29.7	5.26	0.273	0.357	0.116	0.112	0.253	0.153	0.065	0.109	0.122	0.183	0.249	0.058	0.093	0.115	0.21	0.136	0.079	0.267	0.414	0.095	0.155	0.254	0.241	0.216	1.09	0.093	0.101	0.155	0.18	0.039	0.134	0.182	0.118	0.1	0.132	0.193	0.057	0.236	0.097	0.071	0.18	0.053	0.139	0.06	0.196	0.382	0.168
Healthy_control_9	29.3	3.69	0.294	0.185	0.085	0.07	0.207	0.087	0.107	0.114	0.08	0.138	0.184	0.036	0.087	0.072	0.25	0.106	0.048	0.216	0.418	0.086	0.094	0.307	0.251	0.139	0.727	0.076	0.091	0.093	0.1	0.023	0.072	0.127	0.082	0.087	0.083	0.142	0.05	0.159	0.071	0.053	0.132	0.039	0.169	0.025	0.29	0	0.159
Healthy_control_10	28.5	5.96	0.415	0.25	0.079	0.045	9.38	0.161	2.36	0.489	0.23	0.982	0.523	0.252	0.489	0.092	0.335	0.278	1.91	0.314	1.51	0.556	0.18	0.34	0.435	0.172	0.492	0.072	0.07	0.096	0.07	0.039	0.082	0.108	0.063	0.075	0.073	0.122	0.027	0.078	0.065	0.024	0.014	0.011	0.023	0.046	0.012	0.318	0.01
Healthy_control_11	37.8	5.56	0.268	0.123	0.018	0.048	0.108	0.085	0.103	0.08	0.081	0.13	0.185	0.037	0.093	0.048	0.406	0.215	0.048	0.263	0.405	0.074	0.097	0.332	0.282	0.106	0.528	0.053	0.068	0.084	0.145	0.025	0.068	0.076	0.042	0.067	0.059	0.196	0.047	0.124	0	0.021	0.072	0.048	0.133	0.059	0.335	1.05	0.103
Healthy_control_12	36.2	10.5	0.328	0.249	0.139	0.076	0.156	0.102	0.096	0.109	0.136	0.153	0.25	0.06	0.141	0.087	0.427	0.213	0.104	0.223	0.508	0.109	0.136	0.378	0.345	0.161	0.635	0.088	0.135	0.103	0.174	0.048	0.088	0.108	0.108	0.089	0.115	0.188	0.065	0.219	0	0.061	0.185	0.046	0.176	0.057	0.349	1.05	0.112
Healthy_control_13	41	5.92	0.405	0.043	0.024	0.004	0.242	0.013	0.092	0.04	0.039	0.037	0.024	0.011	0.039	0.034	0.269	0.201	0.044	0.225	0.339	0.061	0.101	0.326	0.283	0.076	0.174	0.034	0.057	0.049	0.157	0.032	0.042	0.018	0.035	0.052	0.068	0.19	0.023	0.072	0.098	0.083	0.208	0.048	0.228	0.049	0.315	0.312	0.171
MEAN	40.3	7.00769	0.426769	0.245615	0.100692	0.0718462	0.964308	0.121846	0.276462	0.133846	0.114308	0.219077	0.214769	0.0703846	0.150923	0.0926154	0.260231	0.168615	0.224538	0.322308	0.509615	0.132846	0.184231	0.295923	0.302923	0.263308	0.750769	0.125154	0.106923	0.178154	0.238308	0.0403846	0.141615	0.139462	0.136846	0.131846	0.133923	0.248231	0.0686154	0.177538	0.0517692	0.0551538	0.148077	0.0481538	0.172846	0.0567692	0.295538	1.03985	0.130538
STD	10.6375	2.40595	0.203424	0.086137	0.0498922	0.0359672	2.53182	0.0468132	0.628102	0.109138	0.0441878	0.233413	0.108957	0.0586153	0.111442	0.029259	0.0801043	0.053081	0.507162	0.162056	0.303674	0.128265	0.0637223	0.0400343	0.0539389	0.142371	0.313367	0.0677998	0.0291046	0.0940982	0.113784	0.0116943	0.0710804	0.0557683	0.076872	0.0665343	0.0518868	0.0909653	0.0324796	0.0623279	0.0315836	0.023359	0.0688046	0.0138495	0.0773055	0.0165033	0.104706	0.649797	0.046713
CV	26.3958	34.3331	47.6661	35.0699	49.5492	50.0614	262.553	38.4199	227.193	81.54	38.6569	106.544	50.7323	83.2786	73.8405	31.592	30.782	31.4805	225.868	50.2798	59.5889	96.5512	34.5883	13.5286	17.8062	54.0703	41.7394	54.1731	27.2201	52.8185	47.7469	28.9573	50.1926	39.9883	56.174	50.4636	38.7438	36.6455	47.3357	35.1067	61.0085	42.3524	46.4655	28.7609	44.725	29.0709	35.429	62.4897	35.7848
Hypercholesterol_control_1	53.7	14.3	0.613	0.242	0.08	0.062	0.265	0.098	0.279	0.097	0.101	0.152	0.14	0.06	0.122	0.06	0.244	0.139	0.057	0.286	0.349	0.074	0.179	0.271	0.276	0.154	1	0.084	0.105	0.115	0.261	0.043	0.124	0.098	0.088	0.094	0.119	0.288	0.073	0.159	0.066	0.096	0.246	0.062	0.186	0.092	0.608	2.1	0.451
Hypercholesterol_control_2	46.6	6.91	0.339	0.289	0.101	0.112	0.236	0.188	0.08	0.134	0.141	0.165	0.263	0.067	0.133	0.115	0.187	0.123	0.086	0.251	0.422	0.093	0.159	0.26	0.263	0.288	1.28	0.127	0.11	0.195	0.277	0.058	0.154	0.212	0.15	0.148	0.169	0.202	0.086	0.261	0.072	0.155	0.266	0.086	0.366	0.079	0.365	1.11	0.204
Hypercholesterol_control_3	52.1	4.76	0.615	0.245	0.044	0.042	0.535	0.092	0.282	0.101	0.075	0.146	0.171	0.032	0.094	0.08	0.24	0.104	0.053	0.223	0.415	0.094	0.12	0.309	0.25	0.16	0.903	0.085	0.09	0.102	0.187	0.036	0.113	0.177	0.095	0.073	0.087	0.196	0.054	0.235	0.079	0.13	0.44	0.083	0.508	0.097	0.412	2.52	0.188
Hypercholesterol_control_4	48.2	8.19	0.74	0.327	0.114	0.106	0.476	0.254	0.098	0.105	0.103	0.191	0.302	0.039	0.168	0.117	0.231	0.206	0.072	0.406	0.481	0.119	0.236	0.313	0.313	0.31	1.23	0.139	0.128	0.242	0.333	0.05	0.19	0.186	0.153	0.157	0.175	0.4	0.076	0.235	0.066	0.131	0.289	0.115	0.269	0.113	0.455	1.8	0.22
Hypercholesterol_control_5	52.1	5.45	0.335	0.224	0.088	0.065	0.187	0.112	0.107	0.113	0.086	0.136	0.206	0.06	0.094	0.064	0.238	0.122	0.055	0.263	0.398	0.089	0.138	0.34	0.254	0.186	0.785	0.097	0.094	0.127	0.307	0.036	0.124	0.083	0.085	0.096	0.127	0.407	0.065	0.265	0.036	0.084	0.189	0.067	0.175	0.087	0.424	0.14	0.22
Hypercholesterol_control_6	38	4.55	0.581	0.35	0.098	0.069	0.352	0.127	0.087	0.123	0.12	0.17	0.197	0.053	0.142	0.116	0.199	0.142	0.096	0.287	0.398	0.105	0.152	0.265	0.25	0.243	1.03	0.095	0.125	0.169	0.252	0.063	0.115	0.166	0.237	0.108	0.147	0.243	0.059	0.26	0.043	0.047	0.18	0.054	0.153	0.038	0.372	1.45	0.141
Hypercholesterol_control_7	37.4	3.97	0.244	0.413	0.088	0.132	0.229	0.166	0.095	0.115	0.155	0.195	0.262	0.098	0.133	0.137	0.166	0.116	0.099	0.324	0.41	0.11	0.22	0.243	0.244	0.441	1.15	0.209	0.141	0.312	0.428	0.071	0.249	0.209	0.363	0.22	0.232	0.366	0.118	0.292	0.01	0.1	0.144	0.053	0.107	0.073	0.259	1.76	0.214
MEAN	46.8714	6.87571	0.495286	0.298571	0.0875714	0.084	0.325714	0.148143	0.146857	0.112571	0.111571	0.165	0.220143	0.0584286	0.126571	0.0984286	0.215	0.136	0.074	0.291429	0.410429	0.0977143	0.172	0.285857	0.264286	0.254571	1.054	0.119429	0.113286	0.180286	0.292143	0.051	0.152714	0.161571	0.167286	0.128	0.150857	0.300286	0.0758571	0.243857	0.0531429	0.106143	0.250571	0.0742857	0.252	0.0827143	0.413571	1.55429	0.234
STD	6.72748	3.58724	0.186495	0.0686412	0.0221499	0.0326752	0.133796	0.0584991	0.0916905	0.0129596	0.0288667	0.0222561	0.0575367	0.0214076	0.0263935	0.0300492	0.0308004	0.0335012	0.0197821	0.0596681	0.0391955	0.0148965	0.0425793	0.0350354	0.0239354	0.102339	0.177915	0.0447283	0.0187769	0.0760827	0.0755125	0.0135892	0.0505164	0.0514161	0.101612	0.050514	0.0468559	0.0909372	0.0214742	0.0421838	0.0245386	0.0358303	0.0981051	0.0221338	0.141381	0.0235706	0.106152	0.768285	0.0996209
CV	14.3531	52.1726	37.6539	22.9899	25.2935	38.899	41.0776	39.4883	62.4351	11.5124	25.8728	13.4885	26.1361	36.6389	20.8527	30.5289	14.3258	24.6333	26.7326	20.4744	9.54989	15.2449	24.7554	12.2562	9.05665	40.2005	16.88	37.4519	16.5748	42.2012	25.8478	26.6455	33.079	31.8225	60.7413	39.4641	31.0598	30.2836	28.3088	17.2986	46.1748	33.7567	39.1526	29.7955	56.1037	28.4964	25.6672	49.4301	42.5731
	C0	C2	C3	C3-DC (C4-OH)	C3-OH	C3:1	C4	C4:1	C5	C5-DC (C6-OH)	C5-M-DC	C5-OH (C3-DC-M)	C5:1	C5:1-DC	C6 (C4:1-DC)	C6:1	C7-DC	C8	C9	C10	C10:1	C10:2	C12	C12-DC	C12:1	C14	C14:1	C14:1-OH	C14:2	C14:2-OH	C16	C16-OH	C16:1	C16:1-OH	C16:2	C16:2-OH	C18	C18:1	C18:1-OH	C18:2	Cer(d16:1/18:0)	Cer(d16:1/20:0)	Cer(d16:1/22:0)	Cer(d16:1/23:0)	Cer(d16:1/24:0)	Cer(d18:1/14:0)	Cer(d18:1/16:0)	Cer(d18:1/18:0(OH))	Cer(d18:1/18:0)
Quality control_QC2	34.1	3.63	1.66	0.015	0.017	0.012	1.46	0.026	1.48	0.05	0.065	0.027	0.034	0.023	0.81	0.022	0.021	0.853	0.031	1.23	0.121	0.04	1.58	0.114	0.096	1.36	0.046	0.024	0.023	0.023	1.44	0.027	0.034	0.029	0.019	0.028	1.45	0.093	0.012	0.048	0.034	0.089	0.105	0.038	0.118	0.043	0.37	0.215	0.118
Quality control_QC3	31.3	3.75	1.71	0.018	0.014	0.015	1.47	0.019	1.4	0.055	0.062	0.019	0.034	0.022	0.873	0.03	0.021	0.872	0.039	1.26	0.122	0.055	1.52	0.081	0.062	1.4	0.042	0.024	0.027	0.028	1.54	0.021	0.036	0.034	0.017	0.029	1.46	0.105	0.017	0.067	0.031	0.085	0.149	0.034	0.079	0.057	0.323	0.25	0.127
Quality control_QC4	30.4	4.07	1.56	0.014	0.02	0.011	1.36	0.02	1.37	0.053	0.065	0.025	0.032	0.03	0.752	0.029	0.018	0.901	0.037	1.2	0.105	0.059	1.48	0.097	0.064	1.43	0.035	0.025	0.036	0.022	1.5	0.034	0.034	0.034	0.015	0.023	1.5	0.085	0.011	0.067	0.038	0.076	0.142	0.036	0.097	0.054	0.374	0.18	0.136
CV%	6.04257	5.95938	4.64764	13.2872	17.6471	16.4342	4.25368	17.4736	4.01382	4.77838	2.70633	17.5915	3.4641	17.4356	7.45592	16.1441	8.66025	2.76158	11.6729	2.43902	8.22361	19.513	3.29687	16.9546	25.7821	2.51448	13.5799	2.37267	23.2267	13.2105	3.37046	23.8039	3.33087	8.9281	11.7647	12.0546	1.79983	10.6711	24.1091	18.0818	10.2288	7.98999	17.9115	5.55556	19.9176	14.3593	7.97397	16.2791	7.08661
[truncated: 479 more columns]

## Sheet: Table S4
Supplementary Table S4. Lipid dataset significanlty different in GSDIa patients vs healthy controls
Metabolite	P value	Mean of GSDIa_patients	Mean of Healthy_controls	Difference	q value	-log10(q value)
GLCAS	0.000736	-2.065	-0.8662	-1.199	0.00103	2.987
GLCA	0.00768	-2.308	-1.922	-0.3855	0.007106	2.148
C12:1	0.019994	-0.5884	-0.5064	-0.08201	0.016269	1.789
FA(18:0)	0.023236	2.784	2.853	-0.06919	0.018409	1.735
CDCA	0.00311	0.05184	-0.0947	0.1465	0.003458	2.461
Cer(d18:1/14:0)	0.018688	-1.103	-1.275	0.1724	0.015419	1.812
DG(18:1_22:5)	0.00956	-0.9108	-1.086	0.1753	0.008424	2.074
DG(16:0_20:0)	0.021745	0.4374	0.2428	0.1945	0.017335	1.761
DG(18:2_20:4)	0.011202	-0.08461	-0.2811	0.1965	0.009674	2.014
DG(14:0_14:0)	9.9e-05	-0.2313	-0.4376	0.2063	0.000228	3.641
C3	0.024169	-0.1818	-0.3894	0.2076	0.019032	1.721
C0	0.005263	1.816	1.598	0.2187	0.00514	2.289
DG(18:1_20:0)	0.006499	0.117	-0.1049	0.222	0.00619	2.208
FA(20:3)	0.024343	0.6769	0.4537	0.2232	0.019112	1.719
DG(16:0_16:0)	0.002926	1.608	1.381	0.2264	0.003281	2.484
Cer(d18:0/22:0)	0.002376	-0.2338	-0.4667	0.233	0.002786	2.555
DG(18:2_20:0)	0.00838	-0.03357	-0.2667	0.2332	0.007672	2.115
DG-O(16:0_18:1)	0.022546	0.01315	-0.2389	0.252	0.017918	1.747
PC ae C42:0	0.009014	-0.2934	-0.5551	0.2616	0.008026	2.096
DG(16:0_20:4)	0.013416	0.1789	-0.08518	0.2641	0.011322	1.946
Cer(d18:1/26:1)	0.01439	-1.435	-1.712	0.2762	0.012105	1.917
CE(17:0)	0.008547	1.937	1.656	0.2814	0.007769	2.11
C2	0.001559	1.088	0.8002	0.2876	0.001952	2.71
lysoPC a C28:1	0.011729	-0.4986	-0.7975	0.2988	0.010096	1.996
TG(17:2_38:7)	0.003892	-0.7586	-1.075	0.3164	0.004102	2.387
DG(18:3_18:3)	0.004264	-0.2063	-0.5273	0.321	0.004402	2.356
Cer(d18:0/24:0)	0.004332	-0.1217	-0.444	0.3223	0.004436	2.353
DG(18:1_20:3)	0.002019	0.2508	-0.07697	0.3277	0.002433	2.614
Cer(d18:1/20:0(OH))	0.007643	0.3418	0.01267	0.3291	0.007097	2.149
DG(18:1_20:1)	0.002919	-0.02441	-0.3605	0.3361	0.003281	2.484
Cer(d18:2/18:0)	0.000326	-1.101	-1.441	0.3403	0.000555	3.255
lysoPC a C24:0	0.000136	-0.5405	-0.8815	0.341	0.000281	3.551
TG(17:2_36:3)	0.005784	-0.1787	-0.5199	0.3412	0.00555	2.256
DG(18:1_18:2)	0.012219	1.08	0.7216	0.3587	0.010448	1.981
TG(20:4_35:3)	0.000528	-1.04	-1.402	0.362	0.000786	3.105
TG(17:2_38:5)	0.000254	-0.5463	-0.9109	0.3646	0.00047	3.327
Cer(d18:1/25:0)	3.4e-05	-0.2338	-0.6121	0.3782	0.000111	3.955
Cer(d18:0/24:1)	5.8e-05	-0.1325	-0.5139	0.3814	0.000158	3.801
PC aa C24:0	0.004674	-0.6293	-1.02	0.3904	0.004658	2.332
Cer(d16:1/20:0)	0.003895	-0.9477	-1.339	0.391	0.004102	2.387
DG(18:2_18:3)	0.003521	0.007402	-0.3891	0.3965	0.003785	2.422
TG(20:4_33:2)	0.005126	-0.5367	-0.9397	0.403	0.005031	2.298
Cer(d16:1/23:0)	0.001253	-0.9825	-1.387	0.405	0.001616	2.792
DG(18:1_22:6)	0.001362	0.5865	0.174	0.4124	0.001746	2.758
DG(14:1_18:1)	0.005549	0.01056	-0.4117	0.4223	0.005365	2.27
DG(16:0_20:3)	0.000227	0.04229	-0.3811	0.4234	0.000428	3.368
Cer(d18:1/26:0)	0.004562	-0.8835	-1.308	0.4245	0.004617	2.336
Hex2Cer(d18:1/22:0)	0.000373	-0.6065	-1.032	0.4257	0.000582	3.235
lysoPC a C26:1	0.00013	-0.8405	-1.268	0.4271	0.000278	3.556
Hex2Cer(d18:1/18:0)	0.005277	-0.5655	-0.9954	0.4299	0.00514	2.289
DG(18:1_20:4)	0.000449	0.02121	-0.4108	0.432	0.000681	3.167
DG(18:1_18:1)	0.011075	0.7227	0.2894	0.4333	0.009597	2.018
EPA	0.007356	0.2981	-0.1436	0.4416	0.00689	2.162
TG(17:0_36:4)	0.010648	0.2204	-0.2265	0.4469	0.00932	2.031
TG(20:4_36:3)	0.000546	1.022	0.5645	0.457	0.000809	3.092
DHA	0.007367	1.016	0.5576	0.4579	0.00689	2.162
Cer(d18:2/20:0)	0.000754	-0.7816	-1.243	0.4618	0.00105	2.979
HexCer(d18:1/20:0)	0.002154	-0.3164	-0.7973	0.4808	0.002572	2.59
TG(18:0_38:7)	0.000369	-0.3862	-0.8678	0.4815	0.00058	3.236
TG(17:1_36:4)	0.004942	-0.01806	-0.5046	0.4865	0.004868	2.313
Cer(d18:2/24:1)	0.005519	-0.3067	-0.7932	0.4865	0.005356	2.271
HexCer(d18:1/26:0)	0.02019	-1.275	-1.762	0.4866	0.016305	1.788
TG(20:2_34:4)	0.00461	-0.9176	-1.404	0.4868	0.004619	2.335
DG(16:1_18:1)	0.00044	1.098	0.5929	0.5052	0.000671	3.174
Hex2Cer(d18:1/20:0)	0.000252	-0.9491	-1.455	0.5064	0.000469	3.329
TG(17:1_38:5)	0.003415	-0.6419	-1.149	0.5071	0.003686	2.433
Cer(d16:1/24:0)	0.001727	-0.3334	-0.8418	0.5084	0.002131	2.671
HexCer(d18:2/20:0)	0.016916	-0.9293	-1.438	0.5091	0.014047	1.852
TG(18:1_33:3)	0.002564	-0.1747	-0.6865	0.5118	0.002965	2.528
TG(18:1_35:2)	0.019565	0.9529	0.4256	0.5273	0.016092	1.793
TG(18:3_33:2)	0.002785	-0.455	-0.983	0.528	0.003174	2.498
TG(17:2_36:2)	0.003408	-0.1768	-0.725	0.5482	0.003686	2.433
HexCer(d18:1/18:0)	0.008694	-0.5149	-1.067	0.5517	0.007848	2.105
TG(18:1_33:2)	0.01492	0.8301	0.2758	0.5543	0.012429	1.906
DG(14:0_18:2)	2e-05	0.145	-0.4144	0.5594	8e-05	4.095
TG(17:2_36:4)	7.5e-05	0.1488	-0.4148	0.5636	0.000184	3.735
PC ae C38:0	0.003211	0.4809	-0.08401	0.565	0.003525	2.453
TG(17:1_36:5)	0.000878	-0.7228	-1.299	0.5765	0.001204	2.92
Cer(d18:1/18:0)	0.001233	-0.4139	-0.9908	0.577	0.001606	2.794
DG(16:1_18:0)	0.002868	0.07167	-0.5069	0.5786	0.003245	2.489
TG(20:2_36:5)	0.003306	-0.8851	-1.469	0.5842	0.003599	2.444
TG(20:1_34:0)	0.000473	-0.04804	-0.6408	0.5927	0.000713	3.147
Cer(d18:2/23:0)	0.001226	-0.5229	-1.116	0.5927	0.001605	2.795
GCA	0.008758	-0.2811	-0.8747	0.5936	0.007878	2.104
PC aa C42:6	0.000777	-0.1051	-0.6994	0.5942	0.001071	2.97
Hex3Cer(d18:1_20:0)	0.020453	-1.055	-1.655	0.6001	0.016406	1.785
DG(16:0_18:2)	0.000291	0.8321	0.2319	0.6003	0.000514	3.289
Cer(d16:1/22:0)	0.001762	-0.3826	-0.9854	0.6028	0.002154	2.667
TG(20:1_32:3)	0.000587	-0.3117	-0.918	0.6063	0.000859	3.066
TG(18:2_34:2)	0.000329	2.45	1.84	0.6104	0.000558	3.254
Hex3Cer(d18:1/26:1)	0.009818	-0.2911	-0.9025	0.6114	0.008623	2.064
TG(18:1_36:0)	0.001114	1.033	0.4077	0.6256	0.001466	2.834
Cer(d18:1/20:0)	0.000656	-0.4031	-1.034	0.6305	0.000949	3.023
TG(18:3_35:2)	0.002774	-0.1045	-0.743	0.6384	0.003174	2.498
TG(20:3_36:4)	0.012381	0.2865	-0.3607	0.6472	0.010551	1.977
TG(20:1_34:1)	0.000133	0.8078	0.1594	0.6484	0.000281	3.551
TG(18:2_38:4)	0.007182	0.8183	0.1661	0.6522	0.006767	2.17
DG(16:1_18:2)	0.000273	0.4387	-0.2152	0.6539	0.000494	3.306
TG(20:3_36:5)	5.8e-05	-0.3422	-0.9995	0.6574	0.000158	3.801
TG(18:2_33:1)	0.014475	0.9306	0.2727	0.6579	0.012137	1.916
TG(20:1_34:3)	0.005845	-0.1391	-0.8069	0.6678	0.005588	2.253
TG(18:1_33:1)	0.003928	1.339	0.6552	0.6834	0.00412	2.385
TG(18:2_34:1)	2.8e-05	2.808	2.124	0.6839	0.000103	3.988
Cer(d18:2/24:0)	0.00055	0.1551	-0.5311	0.6863	0.000809	3.092
TG(18:1_34:2)	2.9e-05	2.919	2.23	0.6893	0.000103	3.987
TG(17:1_38:6)	0.000203	-0.5883	-1.278	0.6897	0.000393	3.406
TG(20:4_36:2)	0.018178	1.25	0.5588	0.6916	0.015046	1.823
Cer(d18:1/22:0)	0.004822	0.3657	-0.3293	0.695	0.004786	2.32
TG(18:2_36:3)	0.02001	1.991	1.296	0.6956	0.016269	1.789
TG(18:1_31:0)	0.000134	1.06	0.3598	0.6998	0.000281	3.551
TG(20:5_34:0)	0.000339	-0.04161	-0.7441	0.7025	0.000563	3.249
TG(20:0_32:4)	0.00028	0.09922	-0.604	0.7032	0.000497	3.304
DG(14:0_18:1)	4.3e-05	0.7096	-2.766e-05	0.7096	0.000127	3.896
TG(16:1_36:2)	0.000158	2.083	1.365	0.7187	0.000317	3.5
TG(18:0_36:1)	0.003825	0.9266	0.2021	0.7245	0.004061	2.391
TG(20:1_34:2)	0.00248	0.616	-0.1087	0.7247	0.002882	2.54
Cer(d18:2/22:0)	0.000683	-0.2094	-0.9347	0.7252	0.000977	3.01
lysoPC a C18:0	0.012054	1.924	1.195	0.7285	0.010341	1.985
DG(16:0_18:1)	0.000165	1.434	0.7023	0.7321	0.000328	3.485
TG(16:0_36:4)	8.6e-05	2.329	1.595	0.7331	0.000205	3.688
TG(18:2_36:0)	0.003138	0.7877	0.05312	0.7346	0.003474	2.459
TG(16:0_38:1)	7.9e-05	0.3217	-0.4132	0.7349	0.000191	3.719
TG(18:3_36:1)	1.7e-05	0.8623	0.1227	0.7395	7.4e-05	4.13
TG(22:4_32:2)	1.4e-05	-0.2154	-0.9573	0.7419	6.1e-05	4.214
Cer(d18:1/24:0)	0.00262	0.8455	0.1026	0.7429	0.003017	2.52
TG(20:1_32:2)	9.7e-05	0.1727	-0.5722	0.7449	0.000227	3.645
lysoPC a C20:3	0.002252	0.9523	0.2025	0.7498	0.002664	2.574
TG(20:4_36:4)	0.001661	0.7081	-0.04226	0.7504	0.002059	2.686
TG(20:2_34:2)	0.004327	0.8235	0.07079	0.7527	0.004436	2.353
TG(18:1_36:1)	0.014848	2.036	1.27	0.7655	0.012409	1.906
DG(16:0_16:1)	0.000192	0.6193	-0.1531	0.7723	0.000376	3.424
TG(20:2_34:3)	0.000103	0.003811	-0.7691	0.7729	0.000235	3.628
TG(16:0_36:2)	2.7e-05	2.998	2.224	0.7743	0.000102	3.99
TG(18:2_36:1)	0.010762	1.709	0.9331	0.7759	0.009388	2.027
PC aa C40:6	0.020032	1.729	0.952	0.777	0.016269	1.789
PC aa C42:5	0.012699	-0.195	-0.9734	0.7784	0.010752	1.969
PC aa C32:0	0.009075	1.39	0.6067	0.7831	0.008052	2.094
TG(18:0_36:2)	0.003642	1.653	0.8671	0.7861	0.003883	2.411
CE(20:5)	0.007635	1.951	1.163	0.7887	0.007097	2.149
CE(16:1)	<0,000001	2.43	1.636	0.7945	3e-06	5.465
TG(16:1_38:3)	0.000267	0.3662	-0.4289	0.7952	0.000488	3.312
TG(18:0_38:6)	0.001097	0.4152	-0.3814	0.7966	0.00145	2.839
TG(16:0_37:3)	5.6e-05	0.1542	-0.6494	0.8036	0.000155	3.811
TG(18:1_36:4)	0.012647	1.96	1.155	0.8046	0.010743	1.969
TG(18:2_32:2)	6.2e-05	1.59	0.7849	0.8048	0.000159	3.799
PC aa C36:6	0.004478	0.2135	-0.5961	0.8096	0.004568	2.34
GDCA	0.003153	-0.2395	-1.05	0.811	0.003476	2.459
GCDCA	0.00325	0.3246	-0.4906	0.8152	0.003553	2.449
lysoPC a C14:0	0.0003	1.366	0.5466	0.8192	0.000521	3.283
TG(20:5_36:3)	0.001737	0.4478	-0.3717	0.8195	0.002133	2.671
GUDCA	0.004108	-0.8162	-1.639	0.8232	0.004274	2.369
TG(17:2_34:3)	4.9e-05	-0.2885	-1.116	0.8278	0.00014	3.854
TG(18:2_33:0)	2.4e-05	0.6381	-0.1902	0.8283	9.2e-05	4.035
TG(16:1_36:3)	0.006546	1.876	1.047	0.8291	0.006212	2.207
TG(18:3_38:5)	0.000361	0.1857	-0.6444	0.8301	0.000578	3.238
TG(22:5_34:3)	3e-05	0.09092	-0.7407	0.8316	0.000104	3.984
TG(22:5_34:2)	0.000117	1.019	0.1836	0.8349	0.00026	3.585
PC aa C30:0	0.000364	0.9131	0.0766	0.8365	0.000578	3.238
TG(16:0_38:2)	0.000714	0.8959	0.05901	0.8369	0.001011	2.995
TG(18:2_36:4)	0.008063	1.56	0.7114	0.8483	0.007434	2.129
TG(17:1_34:2)	0.00012	0.8083	-0.04053	0.8488	0.000264	3.578
TG(20:2_34:1)	0.00242	1.011	0.1611	0.8501	0.002824	2.549
TG(18:1_38:7)	0.000219	0.2719	-0.5784	0.8503	0.000421	3.376
TG(18:1_38:5)	0.003557	1.298	0.4448	0.8533	0.003808	2.419
TG(18:3_36:3)	0.004583	1.137	0.2818	0.8554	0.004619	2.335
TG(16:0_38:3)	0.000971	1.202	0.3382	0.8641	0.001308	2.883
TG(18:1_33:0)	0.000351	1.021	0.1563	0.865	0.000578	3.238
TG(16:1_33:1)	3.7e-05	0.8319	-0.03669	0.8686	0.000118	3.928
PC aa C34:1	0.023836	2.69	1.821	0.8693	0.018828	1.725
lysoPC a C16:0	0.009549	2.522	1.652	0.8708	0.008424	2.074
TG(22:4_34:2)	0.00067	0.6496	-0.2216	0.8712	0.000965	3.016
TG(20:4_36:5)	0.000303	0.1706	-0.7012	0.8718	0.000524	3.281
TG(17:0_34:3)	0.000137	0.1573	-0.7183	0.8755	0.000281	3.551
TG(17:1_34:3)	0.001005	0.1075	-0.771	0.8784	0.001343	2.872
TG(18:3_36:2)	0.004106	1.357	0.4729	0.8837	0.004274	2.369
TG(18:0_36:3)	0.019747	1.662	0.7744	0.8873	0.01619	1.791
TG(18:0_32:0)	0.000974	0.8433	-0.04465	0.8879	0.001308	2.883
TG(18:2_36:5)	0.00096	0.8299	-0.05931	0.8892	0.001302	2.885
PC aa C34:4	0.004618	0.526	-0.3684	0.8943	0.004619	2.335
TG(18:0_36:4)	0.003089	1.256	0.359	0.8967	0.00345	2.462
TG(20:0_32:3)	0.000295	0.2367	-0.6617	0.8984	0.000517	3.287
TG(17:2_34:2)	1.2e-05	0.002476	-0.8967	0.8992	5.2e-05	4.283
TG(18:0_30:0)	<0,000001	0.5048	-0.3953	0.9001	8e-06	5.089
TG(16:1_36:4)	0.002794	1.369	0.4685	0.9004	0.003174	2.498
TG(18:2_38:5)	0.010924	0.9308	0.02607	0.9047	0.009497	2.022
TG(20:5_36:2)	0.001389	0.6096	-0.2965	0.9061	0.001766	2.753
TG(18:2_34:4)	0.000275	0.6206	-0.2966	0.9172	0.000495	3.305
TG(16:0_35:3)	4.5e-05	0.763	-0.1566	0.9197	0.000132	3.88
PC aa C40:5	0.021412	1.325	0.3886	0.9368	0.017122	1.766
TG(18:2_34:3)	0.008416	1.601	0.6627	0.9383	0.007677	2.115
CE(18:3)	0.001583	2.316	1.378	0.9388	0.001972	2.705
TG(18:2_38:6)	0.001516	0.7358	-0.2071	0.9429	0.001907	2.72
TG(22:5_34:1)	0.000105	1.328	0.3747	0.9534	0.000238	3.623
TG(14:0_35:2)	6e-06	0.2918	-0.6663	0.9581	3.6e-05	4.444
lysoPC a C16:1	0.000502	1.087	0.1257	0.9609	0.000752	3.124
TG(17:0_34:2)	0.000107	0.8656	-0.09653	0.9621	0.000241	3.618
TG(18:3_36:4)	0.00139	0.7027	-0.2603	0.963	0.001766	2.753
TG(16:0_36:3)	0.009001	2.846	1.872	0.9743	0.008026	2.096
TG(20:3_34:0)	2.9e-05	0.6365	-0.3421	0.9786	0.000103	3.987
TG(18:1_34:3)	0.004509	2.064	1.08	0.9834	0.004582	2.339
TG(18:3_38:6)	7.1e-05	-0.0284	-1.015	0.9869	0.000176	3.755
TG(16:0_33:1)	2.8e-05	1.281	0.2931	0.9876	0.000103	3.987
TG(17:0_34:1)	3.6e-05	0.9906	0.001658	0.989	0.000114	3.945
TG(18:2_34:0)	0.001449	1.955	0.9661	0.9891	0.001832	2.737
TG(18:1_36:6)	9.5e-05	0.4459	-0.5484	0.9943	0.000224	3.65
TG(17:1_34:1)	0.00013	1.131	0.136	0.9948	0.000278	3.556
TG(20:3_34:2)	0.002185	1.168	0.1681	0.9997	0.002597	2.586
TG(18:0_36:5)	0.000201	0.5022	-0.4978	1	0.000392	3.406
TG(18:1_36:5)	0.002285	1.229	0.2287	1	0.00269	2.57
TG(16:0_35:1)	4e-06	0.9896	-0.01298	1.003	2.4e-05	4.623
TG(20:3_34:3)	0.000166	0.441	-0.5646	1.006	0.000328	3.485
TG(18:3_34:0)	2e-06	1.06	0.0514	1.008	1.3e-05	4.881
TG(16:0_40:6)	6e-05	1.127	0.1132	1.014	0.000159	3.8
TG(16:0_33:2)	6.1e-05	0.8579	-0.1576	1.015	0.000159	3.8
TG(16:0_40:8)	0.000151	0.6592	-0.3623	1.021	0.000309	3.511
TG(14:0_35:1)	9e-06	0.3516	-0.671	1.023	4.3e-05	4.371
TG(18:1_38:6)	0.000427	1.187	0.1584	1.028	0.000655	3.184
TG(18:1_34:4)	0.000333	1.058	0.02949	1.029	0.000561	3.251
TG(16:0_35:2)	7.1e-05	1.203	0.1726	1.03	0.000176	3.755
TG(14:0_36:3)	0.001803	1.856	0.8223	1.033	0.002183	2.661
TG(20:4_34:3)	0.00039	0.6877	-0.3461	1.034	0.000604	3.219
TG(18:1_34:1)	0.004167	3.228	2.193	1.034	0.004319	2.365
TG(20:3_34:1)	0.000265	1.519	0.4822	1.036	0.000488	3.312
TG(20:1_32:1)	0.000339	0.6076	-0.431	1.039	0.000563	3.249
TG(14:0_38:4)	6e-06	0.4456	-0.5972	1.043	3.4e-05	4.465
PC aa C32:2	0.020202	1.038	-0.01807	1.056	0.016305	1.788
TG(16:0_38:4)	0.000154	1.496	0.4356	1.061	0.000311	3.507
PC aa C34:3	0.008127	1.677	0.6148	1.062	0.007466	2.127
TG(16:0_40:7)	4.3e-05	1.096	0.02959	1.067	0.000127	3.896
TG(18:3_34:3)	3.1e-05	0.7687	-0.3064	1.075	0.000104	3.982
TG(16:1_38:4)	0.000279	0.6878	-0.3893	1.077	0.000497	3.304
TG(20:4_34:2)	0.000355	1.56	0.4758	1.084	0.000578	3.238
PC aa C36:5	0.008682	1.641	0.5416	1.099	0.007848	2.105
TG(18:1_32:2)	0.000361	2.062	0.9558	1.106	0.000578	3.238
TG(16:1_36:1)	0.000121	1.472	0.3658	1.107	0.000264	3.578
TG(16:1_36:5)	1.2e-05	0.7318	-0.3917	1.124	5.5e-05	4.262
TG(14:0_36:2)	0.001254	1.982	0.8455	1.136	0.001616	2.792
TG(14:0_36:4)	0.001792	1.279	0.1386	1.14	0.00218	2.662
TG(20:3_32:2)	0.000405	0.4565	-0.6845	1.141	0.000625	3.204
TG(18:3_34:2)	0.000773	1.59	0.4463	1.143	0.001071	2.97
TG(20:4_34:0)	3.8e-05	1.02	-0.1269	1.147	0.000118	3.928
TG(18:1_28:1)	7e-06	1.047	-0.1018	1.149	3.7e-05	4.437
TG(20:2_32:1)	6.1e-05	0.7872	-0.3618	1.149	0.000159	3.8
TG(22:6_34:2)	0.000615	1.311	0.161	1.15	0.000895	3.048
TG(17:0_32:1)	8e-06	0.6896	-0.4635	1.153	4e-05	4.4
TG(22:6_34:3)	0.000136	0.4967	-0.6639	1.161	0.000281	3.551
TG(17:1_32:1)	1e-06	0.7626	-0.3994	1.162	1.1e-05	4.953
TG(16:0_34:0)	1e-06	2.034	0.8673	1.167	1.1e-05	4.953
TG(16:0_38:5)	3e-05	1.526	0.3568	1.17	0.000104	3.984
TG(20:4_32:2)	1e-06	0.6978	-0.4786	1.176	1.1e-05	4.953
TG(16:0_28:2)	3.3e-05	0.7067	-0.4744	1.181	0.000107	3.97
TG(18:3_34:1)	0.000361	1.956	0.7696	1.186	0.000578	3.238
TG(20:4_34:1)	0.000728	1.855	0.6688	1.186	0.001026	2.989
TG(16:1_38:5)	5e-06	0.7929	-0.4036	1.196	3.1e-05	4.504
TG(22:6_34:1)	4.2e-05	1.638	0.4424	1.196	0.000127	3.896
TG(14:0_36:1)	1e-05	1.325	0.1249	1.201	4.7e-05	4.325
TG(16:0_38:7)	<0,000001	0.6577	-0.5522	1.21	7e-06	5.145
TG(18:1_32:3)	0.000687	1.041	-0.1758	1.216	0.000978	3.009
TG(20:2_32:0)	7e-06	0.6855	-0.5347	1.22	3.7e-05	4.437
TG(18:1_26:0)	1.2e-05	0.961	-0.2755	1.236	5.2e-05	4.283
TG(16:0_36:5)	2e-05	1.524	0.2876	1.237	8e-05	4.095
TG(18:0_34:2)	6e-06	1.734	0.492	1.242	3.3e-05	4.48
TG(18:1_30:2)	7.2e-05	1.272	0.01738	1.254	0.000177	3.753
TG(20:5_34:2)	3.2e-05	0.7765	-0.4865	1.263	0.000107	3.97
PC aa C32:1	0.000354	1.7	0.4342	1.265	0.000578	3.238
TG(16:0_38:6)	<0,000001	1.351	0.07906	1.272	8e-06	5.073
TG(16:0_36:6)	<0,000001	0.5594	-0.7169	1.276	9e-06	5.063
TG(18:2_32:1)	0.00037	2.352	1.074	1.278	0.00058	3.236
TG(18:0_34:3)	5e-06	1.163	-0.1341	1.297	3.2e-05	4.492
TG(14:0_38:5)	1e-05	0.5952	-0.7021	1.297	4.7e-05	4.325
TG(22:5_32:1)	<0,000001	0.8833	-0.4334	1.317	9e-06	5.028
TG(20:5_34:1)	6.5e-05	1.054	-0.2641	1.318	0.000164	3.784
TG(16:1_34:3)	1e-05	1.548	0.2138	1.334	4.7e-05	4.325
TG(22:5_32:0)	<0,000001	0.9788	-0.3606	1.339	3e-06	5.465
TG(20:3_32:1)	3.9e-05	1.128	-0.2141	1.342	0.000121	3.918
TG(16:1_34:1)	2e-06	2.649	1.29	1.359	1.5e-05	4.816
TG(18:2_32:0)	2.4e-05	2.372	0.9991	1.373	9.2e-05	4.035
TG(18:0_32:2)	<0,000001	1.006	-0.3796	1.386	3e-06	5.465
TG(18:1_32:1)	0.000238	2.817	1.426	1.391	0.000446	3.351
TG(18:2_30:1)	1.9e-05	1.611	0.2147	1.396	8e-05	4.099
TG(16:1_34:2)	4.3e-05	2.311	0.9018	1.409	0.000127	3.896
TG(16:1_32:2)	1e-06	1.505	0.08856	1.417	1.1e-05	4.953
TG(20:3_32:0)	2e-06	1.172	-0.2576	1.43	1.3e-05	4.881
TG(18:1_32:0)	0.000224	2.741	1.295	1.446	0.000427	3.37
TG(16:0_34:3)	2.2e-05	2.331	0.8845	1.447	8.7e-05	4.059
TG(16:0_34:1)	8e-05	2.973	1.488	1.484	0.000193	3.715
TG(14:0_34:0)	<0,000001	1.279	-0.206	1.485	6e-06	5.246
TG(14:0_34:3)	<0,000001	1.425	-0.07611	1.502	9e-06	5.028
TG(22:6_32:1)	<0,000001	1.315	-0.2075	1.523	7e-06	5.145
TG(18:3_32:1)	2.9e-05	1.482	-0.04723	1.529	0.000103	3.987
TG(16:0_32:0)	2e-06	1.969	0.4366	1.532	1.5e-05	4.816
TG(22:4_32:0)	<0,000001	0.6525	-0.8898	1.542	4e-06	5.409
TG(18:1_30:1)	5e-05	2.065	0.5211	1.544	0.000142	3.848
TG(20:4_32:0)	<0,000001	1.502	-0.04984	1.552	3e-06	5.465
TG(16:0_34:4)	1e-06	1.354	-0.1971	1.552	1.1e-05	4.953
TG(16:1_34:0)	7e-06	1.795	0.2244	1.57	3.6e-05	4.444
TG(18:0_30:1)	9e-06	0.8765	-0.6935	1.57	4.6e-05	4.335
TG(16:1_30:1)	<0,000001	1.482	-0.09019	1.572	8e-06	5.089
TG(16:0_34:2)	0.000324	2.955	1.371	1.584	0.000555	3.255
TG(14:0_34:2)	2e-06	2.113	0.5274	1.585	1.3e-05	4.872
TG(18:0_32:1)	<0,000001	1.611	0.02309	1.588	4e-06	5.421
TG(18:3_32:0)	<0,000001	1.546	-0.04455	1.591	4e-06	5.409
TG(16:0_32:3)	<0,000001	1.321	-0.2868	1.608	9e-06	5.063
TG(14:0_32:2)	<0,000001	1.353	-0.255	1.608	9e-06	5.06
TG(20:4_32:1)	4.9e-05	1.432	-0.1895	1.621	0.00014	3.854
TG(20:4_30:0)	<0,000001	1.004	-0.637	1.641	3e-06	5.465
TG(18:1_30:0)	2e-06	2.402	0.7582	1.643	1.5e-05	4.816
TG(16:1_28:0)	<0,000001	1.172	-0.489	1.661	9e-06	5.036
TG(16:0_30:2)	<0,000001	1.477	-0.1936	1.671	3e-06	5.465
TG(18:2_30:0)	6.1e-05	1.99	0.3161	1.674	0.000159	3.8
TG(16:0_28:1)	2e-06	1.361	-0.317	1.678	1.2e-05	4.905
TG(16:1_32:1)	2e-06	2.231	0.5493	1.681	1.3e-05	4.881
TG(16:0_32:2)	<0,000001	2.302	0.5808	1.721	9e-06	5.063
TG(18:2_28:0)	<0,000001	1.406	-0.3202	1.726	9e-06	5.063
TG(22:6_32:0)	<0,000001	1.349	-0.3943	1.743	3e-06	5.465
TG(18:3_30:0)	<0,000001	1.109	-0.6399	1.749	4e-06	5.421
TG(14:0_34:1)	5.9e-05	2.36	0.4722	1.888	0.000158	3.801
TG(16:0_32:1)	1.9e-05	2.736	0.7271	2.009	7.8e-05	4.105
TG(16:1_32:0)	<0,000001	2.119	0.1008	2.018	7e-06	5.168

## Sheet: Table S5
Supplementary Table S5. Common lipids significanlty different in GSDIa patients compared to both controls groups from plasma TG and TC normalized dataset
	Kruskal-Wallis test - Dunn's multiple comparisons test
	GSDIa_patients vs. Healthy_controls		GSDIa_patients vs. Hyperlipid_controls		Healthy_controls vs. Hyperlipid_controls
	Mean rank diff.	Adjusted P Value	Mean rank diff.	Adjusted P Value	Mean rank diff.	Adjusted P Value
TG(14:0_34:2)	12.03	0.0014	7.679	0.1077	-4.349	0.6668
TG(16:0_28:1)	12.39	0.0009	8.071	0.0822	-4.317	0.677
TG(16:0_30:2)	12.43	0.0009	9.304	0.033	-3.127	>0,9999
TG(16:0_32:1)	13.93	0.0002	9.089	0.039	-4.841	0.5228
TG(16:0_32:2)	13.57	0.0002	8.696	0.0525	-4.873	0.5144
TG(16:0_34:4)	11.94	0.0015	8.643	0.0546	-3.302	>0,9999
TG(16:1_28:0)	12.14	0.0012	10.96	0.0082	-1.175	>0,9999
TG(16:1_30:1)	11.97	0.0015	9.464	0.0291	-2.508	>0,9999
TG(16:1_32:0)	14.03	0.0001	8.536	0.059	-5.492	0.3698
TG(16:1_32:1)	12.79	0.0006	9.696	0.0242	-3.095	>0,9999
TG(16:1_32:2)	11.08	0.0038	7.179	0.1494	-3.905	0.8195
TG(18:1_30:0)	13.07	0.0004	7.625	0.1116	-5.444	0.3797
TG(18:3_30:0)	13.07	0.0004	7.625	0.1116	-5.444	0.3797
TG(18:3_32:0)	13.18	0.0004	7.482	0.1227	-5.698	0.3294
TG(20:4_30:0)	13.1	0.0004	8.446	0.063	-4.651	0.5756
TG(20:4_32:0)	12.92	0.0005	6.536	0.2223	-6.381	0.22
TG(22:6_32:0)	12.24	0.0011	10.41	0.0133	-1.825	>0,9999

## Sheet: Table S6
Supplementary Table S6. Differentially abundant lipids in the GSD IA, healthy_controls and hypercholesterolemic_controls
Lipid	GSD IA vs Healthy_controls	GSD IA vs Hypercholesterol_controls	Healthy_controls vs Hypercholesterol_controls
Carnitine and Acylcarnitines
C0	****	****	****
C2	***	**	ns
Cholesterol esters
CE(16:1)	****	*	ns
CE(18:1)	****	ns	***
CE(18:2)	****	ns	****
CE(18:3)	*	ns	ns
CE(20:4)	**	ns	***
Fatty acids
FA(18:0)	***	ns	ns
Diacylglycerols
DG(14:0_18:1)	**	*	ns
DG(16:0_16:0)	****	****	ns
DG(16:0_16:1)	**	*	ns
DG(16:0_18:1)	****	****	ns
DG(16:0_18:2)	***	*	ns
DG(16:1_18:1)	****	****	ns
DG(18:1_18:1)	*	ns	ns
DG(18:1_18:2)	****	**	ns
Triacylglycerols
TG(14:0_34:1)	****	****	ns
TG(14:0_34:2)	**	*	ns
TG(16:0_32:0)	*	ns	ns
TG(16:0_32:1)	****	****	ns
TG(16:0_32:2)	****	****	ns
TG(16:0_34:0)	*	ns	ns
TG(16:0_34:1)	****	****	ns
TG(16:0_34:2)	****	****	ns
TG(16:0_34:3)	****	****	ns
TG(16:0_36:2)	****	****	ns
TG(16:0_36:3)	****	****	ns
TG(16:0_36:4)	***	**	ns
TG(16:1_32:0)	***	**	ns
TG(16:1_32:1)	****	****	ns
TG(16:1_34:1)	****	****	ns
TG(16:1_34:2)	****	****	ns
TG(16:1_36:2)	*	ns	ns
TG(18:1_30:0)	****	****	ns
TG(18:1_30:1)	**	*	ns
TG(18:1_32:0)	****	****	ns
TG(18:1_32:1)	****	****	ns
TG(18:1_32:2)	*	ns	ns
TG(18:1_34:1)	****	****	**
TG(18:1_34:2)	****	****	ns
TG(18:1_36:2)	****	**	ns
TG(18:1_36:3)	***	*	ns
TG(18:2_32:0)	****	****	ns
TG(18:2_32:1)	****	****	ns
TG(18:2_34:1)	****	****	ns
TG(18:2_34:2)	****	***	ns
Sphyngomyelin
SM C16:0	****	ns	***
SM C18:0	*	ns	ns
SM C24:1	*	ns	ns
Bile acids
CA	****	****	ns
GCDCA	****	****	ns
Lysophosphatidylcholines
lysoPC a C16:0	****	****	****
lysoPC a C18:0	****	**	ns
lysoPC a C18:1	***	ns	ns
lysoPC a C18:2	****	**	ns
diacyl-Phosphatidylcholines
PC aa C34:1	****	****	**
PC aa C34:2	****	****	****
PC aa C36:1	**	ns	ns
PC aa C36:2	****	****	**
PC aa C36:3	****	****	ns
PC aa C36:4	****	****	**
PC aa C38:3	****	*	ns
PC aa C38:4	****	ns	*
PC aa C38:5	**	ns	ns
PC aa C38:6	****	****	ns
PC aa C40:6	*	ns	ns
acyl, alkyl-Phosphatidylcholines
PC ae C34:1	**	ns	ns
PC ae C34:3	*	ns	*
PC ae C36:2	ns	ns	*
PC ae C36:4	****	ns	***
PC ae C36:5	****	ns	****
PC ae C38:4	ns	ns	**
PC ae C38:5	*	ns	****
PC ae C38:6	*	ns	ns
Hexoxylceramides
Hex2Cer(d18:1/16:0)	***	ns	ns
HexCer(d18:1/16:0)	***	ns	ns
HexCer(d18:1/22:0)	****	****	****
HexCer(d18:1/23:0)	****	*	ns
HexCer(d18:1/24:0)	****	****	ns
HexCer(d18:1/24:1)	****	****	****
HexCer(d18:2/22:0)	*	ns	ns
HexCer(d18:2/24:0)	**	ns	ns
Ceramides
Cer(d18:1/18:0(OH))	*	ns	ns
Cer(d18:1/20:0(OH))	****	***	ns
Cer(d18:1/22:0)	****	****	***
Cer(d18:1/23:0)	****	****	***
Cer(d18:1/24:0)	****	****	****
Cer(d18:1/24:1)	****	****	ns
Cer(d18:2/24:0)	****	**	ns

## Sheet: Table S7
Supplementary Table S7. Acylcarnitine concentations (microM) in intraindividual GSDIA serum samples
Sample	C0		C2		C3		C3-DC		C4		C5:1		C5		C5-DC		C5-OH		C6:1		C6		C8		C10:1		C10:2		C10		C12:1		C12		C14:1		C14:2		C14
	t1	t2	t1	t2	t1	t2	t1	t2	t1	t2	t1	t2	t1	t2	t1	t2	t1	t2	t1	t2	t1	t2	t1	t2	t1	t2	t1	t2	t1	t2	t1	t2	t1	t2	t1	t2	t1	t2	t1	t2
GSDIa patient_1	24.141	24.758	5.269	5.743	0.195	0.164	0.025	0.03	0.11	0.131	0.012	0.012	0.037	0.037	0.019	0.033	0.019	0.025	0.007	0.025	0.023	0.037	0.067	0.055	0.048	0.058	0.009	0.014	0.067	0.085	0.068	0.033	0.044	0.035	0.081	0.038	0.044	0.015	0.017	0.01
	24.898	24.767	5.257	5.623	0.224	0.207	0.025	0.03	0.128	0.11	0.007	0.01	0.038	0.027	0.042	0.024	0.014	0.01	0.007	0.027	0.029	0.027	0.052	0.078	0.044	0.059	0.008	0.011	0.06	0.078	0.055	0.038	0.028	0.03	0.041	0.03	0.032	0.021	0.023	0.009
	22.546	21.238	5.274	4.6	0.198	0.175	0.025	0.029	0.117	0.155	0.018	0.008	0.034	0.025	0.035	0.02	0.013	0.013	0.011	0.025	0.03	0.025	0.068	0.061	0.055	0.044	0.012	0.012	0.068	0.056	0.038	0.041	0.038	0.029	0.048	0.036	0.034	0.022	0.012	0.007
	23.522	23.089	4.302	5.582	0.237	0.196	0.027	0.024	0.11	0.116	0.019	0.014	0.029	0.035	0.05	0.034	0.019	0.032	0.019	0.023	0.038	0.025	0.077	0.055	0.063	0.052	0.009	0.01	0.081	0.081	0.033	0.04	0.047	0.028	0.06	0.028	0.02	0.028	0.04	0.014
	33.258	26.39	2.877	5.407	0.807	0.197	0.807	0.018	2.426	0.142	No data	0.018	No data	0.035	0.404	0.024	No data	0.016	No data	0.012	1.212	0.024	0.404	0.058	0.404	0.055	0.404	0.029	No data	0.071	No data	0.019	No data	0.033	No data	0.038	No data	0.021	No data	0.012
	28.18	20.384	5.207	5.171	0.263	0.174	0.025	0.023	0.131	0.119	0.009	0.009	0.034	0.034	0.025	0.018	0.016	0.011	0.016	0.02	0.028	0.023	0.049	0.056	0.046	0.038	0.013	0.02	0.059	0.056	0.059	0.022	0.045	0.025	0.035	0.02	0.029	0.017	0.013	0.017
	15.358	23.014	11.51	6.314	No data	0.203	0.606	0.039	No data	0.118	0.303	0.014	No data	0.038	No data	0.021	0.303	0.014	No data	0.021	No data	0.04	0.606	0.052	0.606	0.048	No data	0.009	No data	0.073	No data	0.027	No data	0.027	2.426	0.022	No data	0.019	2.426	0.016
	No data	22.774	No data	6.171	No data	0.282	No data	0.019	No data	0.109	No data	0.013	No data	0.027	No data	0.036	No data	0.013	No data	0.03	No data	0.028	No data	0.058	No data	0.055	No data	0.017	No data	0.083	No data	0.036	No data	0.038	No data	0.028	No data	0.013	No data	0.018
	No data	21.212	No data	4.481	No data	0.222	No data	0.025	No data	0.101	No data	0.014	No data	0.025	No data	0.018	No data	0.018	No data	0.021	No data	0.023	No data	0.053	No data	0.051	No data	0.018	No data	0.038	No data	0.03	No data	0.019	No data	0.063	No data	0.022	No data	0.025
GSDIa patient_2	26.47	34.383	4.342	4.303	0.153	0.189	0.014	0.034	0.115	0.098	0.008	0.018	0.044	0.074	0.018	0.021	0.014	0.025	0.02	0.037	0.018	0.021	0.032	0.031	0.03	0.027	0.012	0.01	0.021	0.031	0.012	0.02	0.016	0.026	0.019	0.036	0.014	0.017	0.016	0.013
	29.171	29.498	5.045	4.649	0.183	0.212	0.026	0.021	0.094	0.108	0.025	0.032	0.04	0.063	0.037	0.028	0.03	0.022	0.011	0.036	0.017	0.024	0.03	0.028	0.028	0.035	0.014	0.01	0.033	0.038	0.079	0.022	0.05	0.029	0.043	0.026	0.057	0.019	0.043	0.019
	30.688	29.895	4.25	4.123	0.178	0.239	0.024	0.041	0.112	0.166	0.019	0.014	0.068	0.049	0.018	0.021	0.015	0.032	0.017	0.017	0.017	0.038	0.024	0.053	0.049	0.029	0.018	0.016	0.034	0.025	0.011	0.023	0.016	0.02	0.021	0.026	0.019	0.007	0.027	0.013
	25.691	30.931	4.12	4.419	0.212	0.154	0.016	0.022	0.112	0.122	0.015	0.021	0.036	0.054	0.014	0.032	0.02	0.019	0.016	0.045	0.013	0.019	0.025	0.043	0.023	0.047	0.009	0.029	0.023	0.061	0.015	0.016	0.019	0.022	0.013	0.032	0.013	0.013	0.019	0.019
	26.619	29.734	4.38	4.45	0.194	0.173	0.023	0.028	0.16	0.137	0.015	0.017	0.04	0.05	0.017	0.017	0.013	0.017	0.015	0.026	0.015	0.019	0.034	0.038	0.028	0.066	0.014	0.014	0.031	0.041	0.026	0.03	0.06	0.037	0.034	0.044	0.06	0.017	0.034	0.02
	31.022	30.701	4.29	5.215	0.197	0.182	0.026	0.022	0.112	0.135	0.016	0.016	0.041	0.074	0.023	0.019	0.02	0.013	0.018	0.019	0.02	0.022	0.052	0.026	0.071	0.022	0.019	0.015	0.026	0.052	0.016	0.02	0.018	0.017	0.021	0.02	0.012	0.013	0.018	0.017
	27.773	26.896	3.999	4.907	0.178	0.237	0.019	0.016	0.099	0.113	0.015	0.01	0.046	0.062	0.017	0.028	0.018	0.027	0.023	0.032	0.026	0.012	0.036	0.041	0.029	0.032	0.015	0.028	0.024	0.041	0.021	0.018	0.033	0.022	0.021	0.026	0.014	0.022	0.016	0.022
	31.332	28.396	5.15	4.294	0.049	0.165	0.043	0.031	0.106	0.124	0.022	0.009	0.036	0.052	0.011	0.043	0.029	0.019	0.014	0.028	0.029	0.021	0.064	0.031	0.096	0.043	0.011	0.015	0.043	0.037	0.039	0.017	0.052	0.023	0.065	0.017	0.039	0.017	0.026	0.02
	27.933	28.093	4.368	4.218	0.159	0.258	0.014	0.025	0.123	0.093	0.013	0.014	0.047	0.055	0.031	0.025	0.019	0.021	0.028	0.01	0.025	0.024	0.031	0.045	0.036	0.03	0.014	0.015	0.031	0.05	0.018	0.021	0.021	0.017	0.021	0.008	0.021	0.017	0.015	0.012
GSDIa patient_7	27.09	23.464	3.698	4.174	0.207	0.188	0.019	0.022	0.111	0.091	0.006	0.02	0.039	0.043	0.019	0.022	0.014	0.014	0.025	0.041	0.019	0.024	0.053	0.033	0.027	0.025	0.011	0.017	0.04	0.033	0.017	0.016	0.019	0.025	0.017	0.027	0.014	0.009	0.014	0.011
	24.113	25.604	3.742	4.724	0.133	0.209	0.027	0.023	0.098	0.131	0.02	0.014	0.052	0.052	0.021	0.02	0.016	0.014	0.014	0.033	0.012	0.019	0.056	0.041	0.027	0.032	0.019	0.012	0.053	0.052	0.018	0.026	0.027	0.016	0.027	0.024	0.015	0.008	0.015	0.024
	23.073	22.952	4.046	4.026	0.263	0.181	0.019	0.03	0.109	0.112	0.006	0.013	0.047	0.051	0.022	0.019	0.015	0.006	0.034	0.023	0.017	0.019	0.029	0.019	0.032	0.025	0.013	0.017	0.038	0.055	0.018	0.02	0.025	0.02	0.018	0.034	0.015	0.01	0.028	0.02
	21.886	22.597	4.441	3.94	0.131	0.175	0.022	0.027	0.103	0.132	0.008	0.01	0.051	0.038	0.032	0.033	0.017	0.012	0.036	0.046	0.021	0.016	0.032	0.024	0.027	0.03	0.007	0.012	0.044	0.033	0.017	0.013	0.017	0.017	0.022	0.024	0.02	0.009	0.022	0.019
	25.166	27.942	4.232	5.124	0.177	0.158	0.014	0.02	0.134	0.12	0.019	0.014	0.045	0.052	0.025	0.02	0.017	0.016	0.019	0.027	0.017	0.021	0.057	0.038	0.037	0.038	0.017	0.015	0.04	0.061	0.01	0.015	0.026	0.019	0.026	0.032	0.023	0.024	0.02	0.015
	30.322	23.978	4.862	3.902	0.171	0.154	0.027	0.019	0.142	0.103	0.014	0.008	0.054	0.039	0.023	0.017	0.009	0.01	0.04	0.014	0.023	0.03	0.04	0.05	0.044	0.022	0.013	0.008	0.054	0.033	0.024	0.02	0.021	0.022	0.038	0.027	0.003	0.015	0.024	0.015
	23.186	22.893	3.017	4.068	0.174	0.178	0.024	0.027	0.113	0.096	0.013	0.01	0.058	0.045	0.019	0.016	0.011	0.024	0.03	0.028	0.021	0.018	0.043	0.035	0.035	0.024	0.008	0.016	0.032	0.037	0.014	0.019	0.014	0.017	0.014	0.017	0.016	0.021	0.018	0.017
	22.814	22.24	4.334	3.905	0.206	0.181	0.026	0.03	0.08	0.098	0.007	0.006	0.035	0.04	0.02	0.025	0.013	0.016	0.021	0.016	0.015	0.022	0.028	0.039	0.026	0.025	0.011	0.017	0.034	0.028	0.028	0.011	0.028	0.013	0.021	0.029	0.028	0.018	0.011	0.018
	27.504	22.844	4.149	3.774	0.191	0.191	0.02	0.017	0.114	0.113	0.006	0.011	0.053	0.039	0.02	0.015	0.014	0.017	0.023	0.034	0.023	0.021	0.036	0.038	0.043	0.023	0.017	0.017	0.046	0.055	0.017	0.011	0.02	0.016	0.02	0.027	0.017	0.016	0.014	0.016
GSDIa patient_9	25.147	22.176	2.683	3.65	0.084	0.07	0.032	0.032	0.104	0.071	0.011	0.019	0.061	0.053	0.029	0.032	0.014	0.006	0.018	0.013	0.079	0.025	0.178	0.098	0.082	0.051	0.025	0.016	0.282	0.133	0.043	0.049	0.074	0.041	0.071	0.031	0.026	0.018	0.031	0.016
	25.099	22.046	2.686	3.135	0.063	0.065	0.023	0.035	0.124	0.069	0.006	0.013	0.054	0.04	0.038	0.02	0.012	0.006	0.019	0.009	0.06	0.026	0.195	0.104	0.07	0.046	0.026	0.012	0.244	0.09	0.049	0.026	0.044	0.031	0.054	0.033	0.013	0.01	0.028	0.013
	20.177	24.263	2.363	3.224	0.062	0.079	0.024	0.021	0.085	0.076	0.009	0.013	0.047	0.055	0.029	0.021	0.009	0.011	0.025	0.02	0.056	0.022	0.2	0.073	0.115	0.042	0.015	0.021	0.232	0.097	0.032	0.022	0.069	0.033	0.069	0.044	0.013	0.017	0.021	0.008
	25.278	26.653	2.483	3.406	0.084	0.105	0.019	0.037	0.089	0.09	0.009	0.012	0.048	0.053	0.047	0.027	0.014	0.016	0.028	0.012	0.06	0.042	0.209	0.098	0.066	0.046	0.022	0.012	0.267	0.14	0.037	0.035	0.058	0.028	0.043	0.038	0.027	0.023	0.021	0.013
	19.911	23.151	2.83	3.099	0.062	0.055	0.011	0.018	0.125	0.069	0.018	0.012	0.062	0.025	0.022	0.023	0.01	0.013	0.019	0.021	0.068	0.027	0.222	0.083	0.082	0.023	0.011	0.013	0.256	0.091	0.027	0.022	0.077	0.025	0.064	0.02	0.022	0.015	0.022	0.015
	24.843	20.953	2.788	3.344	0.079	0.051	0.02	0.018	0.115	0.059	0.012	0.016	0.044	0.029	0.037	0.015	0.01	0.008	0.024	0.022	0.062	0.02	0.158	0.065	0.11	0.04	0.014	0.009	0.296	0.108	0.048	0.043	0.04	0.029	0.056	0.029	0.021	0.017	0.029	0.014
	24.767	24.664	2.748	3.441	0.071	0.105	0.019	0.012	0.119	0.062	0.008	0.012	0.055	0.039	0.037	0.026	0.011	0.007	0.015	0.017	0.064	0.024	0.244	0.085	0.102	0.056	0.022	0.021	0.34	0.138	0.048	0.028	0.048	0.033	0.051	0.039	0.032	0.019	0.019	0.022
	23.385	23.966	2.76	3.405	0.087	0.061	0.023	0.027	0.116	0.07	0.015	0.014	0.063	0.035	0.04	0.022	0.013	0.01	0.011	0.012	0.08	0.022	0.178	0.069	0.107	0.035	0.017	0.025	0.21	0.069	0.039	0.019	0.052	0.019	0.067	0.024	0.021	0.011	0.021	0.013
	19.075	21.606	2.324	3.24	0.062	0.055	0.029	0.031	0.069	0.065	0.008	0.006	0.041	0.035	0.026	0.034	0.014	0.012	0.014	0.017	0.064	0.039	0.172	0.078	0.083	0.034	0.026	0.025	0.224	0.138	0.038	0.02	0.033	0.023	0.043	0.025	0.009	0.02	0.019	0.028

## Sheet: Table S8
Supplementary Table S8. Differentially abundant lipids in the GSD I _infant, HC_infant, GSDIA_adult and HC_adult
Lipid	GSD IA_infant vs HC_infant	GSD IA_adult vs HC_adult	GSDIA_infant vs GSDIA_adult
Carnitine and Acylcarnitines
C0	****	****	****
C2	*	ns	ns
Cholesterol esters
CE(16:1)	*	*	ns
CE(18:1)	**	****	**
CE(18:2)	****	****	****
CE(20:4)	ns	*	ns
CE(20:5)	ns	*	ns
Fatty acids
FA(18:0)	ns	*	ns
Diacylglycerols
DG(16:0_16:0)	****	****	****
DG(16:0_18:1)	****	****	****
DG(16:0_18:2)	ns	*	ns
DG(16:1_18:1)	****	****	ns
DG(18:1_18:2)	*	****	ns
Triacylglycerols
TG(14:0_34:1)	**	ns	ns
TG(16:0_32:1)	****	****	***
TG(16:0_32:2)	*	ns	ns
TG(16:0_34:1)	****	****	ns
TG(16:0_34:2)	****	****	****
TG(16:0_36:2)	****	****	ns
TG(16:0_36:3)	****	****	ns
TG(16:1_32:1)	*	ns	ns
TG(16:1_34:1)	****	****	*
TG(18:1_30:0)	*	ns	ns
TG(18:1_32:0)	****	****	ns
TG(18:1_32:1)	****	****	**
TG(18:1_34:1)	****	****	****
TG(18:1_34:2)	****	****	ns
TG(18:2_34:1)	****	****	ns
TG(18:3_32:0)	****	ns	ns
TG(18:3_32:1)	****	ns	ns
TG(18:3_34:1)	****	****	****
TG(18:3_34:2)	****	ns	ns
TG(20:3_34:1)	****	*	ns
TG(20:4_32:0)	****	*	ns
TG(20:4_32:1)	****	ns	ns
TG(20:4_34:1)	****	****	ns
TG(20:4_34:2)	****	**	ns
TG(20:5_34:1)	ns	**	ns
TG(22:5_34:1)	ns	**	ns
TG(22:6_32:0)	**	****	ns
TG(22:6_32:1)	*	****	ns
TG(22:6_34:1)	****	****	****
TG(22:6_34:2)	ns	****	ns
Sphyngomyelin
SM C16:0	****	****	****
SM C24:1	*	ns	ns
Bile acids
CA	ns	****	****
GCA	**	ns	ns
GCDCA	****	ns	ns
GDCA	*	ns	ns
lyso-Phosphatidylcolines
lysoPC a C16:0	****	****	****
lysoPC a C18:0	****	**	ns
lysoPC a C18:1	***	ns	ns
lysoPC a C18:2	****	ns	ns
acyl-acyl-Phosphatidylcolines
PC aa C34:1	****	****	ns
PC aa C34:2	****	****	****
PC aa C36:2	****	****	ns
PC aa C36:3	****	***	ns
PC aa C36:4	****	****	ns
PC aa C38:4	*	*	ns
PC aa C38:6	*	****	ns
alkyl-acyl-Phosphatidylcolines
PC ae C36:4	*	**	ns
PC ae C36:5	**	**	ns
PC ae C38:5	ns	ns	*
hexoxyl Ceramides
Hex2Cer(d18:1/16:0)	ns	**	**
HexCer(d18:1/16:0)	*	ns	ns
HexCer(d18:1/22:0)	****	****	ns
HexCer(d18:1/23:0)	****	ns	ns
HexCer(d18:1/24:0)	****	***	ns
HexCer(d18:1/24:1)	****	****	***
Ceramides
Cer(d18:1/20:0(OH))	**	**	ns
Cer(d18:1/22:0)	****	**	ns
Cer(d18:1/23:0)	****	**	ns
Cer(d18:1/24:0)	****	****	ns
Cer(d18:1/24:1)	****	****	ns
Cer(d18:2/24:0)	***	ns	ns

## Sheet: Table S9
Supplementary Table S9. Lipids correlation matrix .
Significant correlations (p-value< 0.01) are highlighted in grey.
	Spearman rank correlation coefficient (r)
Metabolite	Age (years)	Glucose (mmol/L)	Lactate (mmol/L)	Uric acid (µmol/L)	Total cholesterol (mmol/L)	HDL (mmol/L)	LDL (mmol/L)	Triglycerides (mmol/L)	AST (U/L)	ALT(U/L)	Insulin (µU/mL)	eGFR ml/min/1,73 m²	Microalbuminuria (mg/dL)	UCCS g/Kg/day
Carnitine and Acylcarnitines
C0	0.2456	-0.2662	0.3007	-0.3257	-0.1545	-0.1394	-0.0251	0.1	-0.1088	0.1051	-0.04762	0.2918	-0.1	0.1909
C2	-0.5439	0.02102	0.5604	0.3328	0.5	0.01818	0.2008	0.4182	0.5719	0.5744	-0.04762	0.2371	-0.1667	-0.01818
C3	-0.3333	-0.1506	0.1549	0.1681	0.07273	0.3455	0.09205	0.09091	0.4597	0.5849	-0.1905	0.09726	-0.3	-0.1364
C3-DC (C4-OH)	-0.1193	0.3923	0.1959	0.1506	0.06364	0.1879	-0.1172	-0.01818	0.1088	-0.1016	0.2143	0.4012	-0.2667	0.1727
C3-OH	-0.1684	0.04553	0.05467	0.2522	-0.1364	0.06667	-0.0251	-0.2636	0.05263	-0.04904	-0.2143	0.4012	-0.15	0.5273
C3:1	-0.2021	0.2351	-0.0274	0.1895	-0.1321	0.3708	-0.1723	-0.3144	0.1371	0.001754	0.03593	0.1677	-0.2167	0.2005
C4	-0.5649	-0.3292	0.2916	0.3748	0.2818	0.3333	0.1255	0.2636	0.7018	0.725	-0.4048	0.2492	-0.2833	0.09091
C4:1	0.001761	0.2443	-0.05492	0.04042	-0.169	0.2805	-0.2827	-0.347	0.0757	0.05097	0.2994	0.01524	-0.1667	0.169
C5	-0.02807	-0.2942	0.1367	-0.02102	-0.3364	-0.006061	0.2594	-0.1818	0.02105	0.2522	-0.2619	-0.1581	0.03333	-0.01818
C5-DC (C6-OH)	-0.2737	0.2417	-0.1777	0.5919	0.3636	0.01818	0.2259	0.1818	0.1333	0.1856	0.2143	0.2857	-0.3	-0.02727
C5-M-DC	-0.297	0.09298	0.1279	0.2544	-0.1048	0.1945	-0.01674	-0.3326	0.2513	0.207	-0.07143	0.006079	0.03333	0.3052
C5-OH (C3-DC-M)	-0.1263	0.2137	-0.05923	0.4028	-0.06364	0.09091	-0.2092	-0.01818	0.08421	0	0.2619	0.2553	-0.4833	0.3182
C5:1	0.02105	0.007005	-0.2597	0.1436	-0.2909	0.3333	-0.159	-0.3455	-0.003509	0.01051	0.1429	0.3891	-0.6	0.2455
C5:1-DC	-0.6982	-0.03853	0.1777	0.3853	0.2909	0.3818	-0.2762	0.3636	0.4526	0.4028	-0.02381	0.3647	-0.2333	0.3818
C6 (C4:1-DC)	-0.2281	-0.08757	-0.6241	0.4483	0.08182	0.4182	0.4686	0.02727	-0.02807	-0.07356	-0.2619	0.3951	-0.8167	0.04545
C6:1	0.02456	-0.05954	0.08656	0.1016	0.009091	0.0303	-0.1506	-0.1818	0.2175	0.1786	0.3571	0.5106	0	0.2091
C7-DC	0.05614	-0.4659	-0.1822	-0.07706	-0.2182	-0.2727	0	-0.2091	-0.1544	0.1191	-0.3095	-0.4195	0.5	0.3091
C8	0.2175	-0.3117	-0.5285	0.05254	-0.1	-0.2242	0.1255	-0.05455	-0.3649	-0.2592	-0.1429	0.231	0.03333	0.2364
C9	-0.3715	0.1916	0.07534	0.5501	0.6895	-0.122	0.3319	0.4338	0.3873	0.1705	0.07143	0.5244	-0.1339	-0.2466
C10	0.1544	0.04904	-0.5011	0.3398	-0.03636	-0.07879	0.03347	0.2364	-0.3614	-0.3363	0.2143	0.5289	-0.6833	-0.009091
C10:1	0.01406	-0.1632	-0.3007	0.2368	-0.1777	-0.1824	-0.7059	-0.02733	-0.1511	0.01228	0.3095	0.231	0.1333	0.5649
C10:2	0.2148	-0.1933	-0.05023	-0.1547	-0.3516	0.1768	-0.1513	-0.4475	-0.02641	-0.1757	-0.02381	0.4801	-0.0251	0.3881
C12	-0.5694	0.2	-0.2779	0.7368	0.3918	-0.006079	0.4244	0.2187	0.1529	0.06491	-0.09524	0.1159	-0.2762	-0.01367
C12-DC	-0.1272	-0.4162	-0.2713	-0.03175	-0.1731	0.09119	-0.1008	-0.1139	-0.1731	-0.2081	-0.4311	0.2979	0.2008	0.6698
C12:1	-0.3603	0.05614	-0.2352	0.5544	0.5103	0.0304	0.2594	0.6606	0.05624	-0.01404	0.119	0.6037	-0.6109	-0.02733
C14	-0.5193	0.2732	-0.01822	0.5359	0.4091	0.2	0.2929	0.2364	0.2947	0.08056	-0.04762	0.2675	-0.2833	-0.1182
C14:1	0.4947	0.3608	0.04556	-0.3958	-0.2182	0.3697	-0.1925	-0.1636	-0.1263	-0.1891	0.5	0.2067	-0.6	-0.2273
C14:1-OH	-0.5439	0.2312	0.05011	0.5534	0.3636	0.0303	0.1255	0.1091	0.3053	0.09457	-0.04762	0.03647	0.08333	0.01818
C14:2	-0.1916	0.0386	-0.4784	0.3456	0.041	0.6	0.1841	0.02733	0.109	-0.1246	-0.07143	0.5793	-0.8167	-0.1048
C14:2-OH	-0.4421	0.3152	0.2005	0.4448	0.4273	0.06667	0.251	0.2545	0.2737	0.01401	-0.02381	0.3526	-0.2333	-0.03636
C16	-0.536	0.07018	0.04566	0.7018	0.6651	-0.02432	0.2678	0.4875	0.5026	0.3544	0.02381	0.4909	-0.2833	-0.2506
C16-OH	-0.2812	0.3281	-0.1461	0.4912	0.3091	0.1273	0.4352	0.2545	0.04921	-0.07368	0.07186	0.4924	-0.5858	-0.1276
C16:1	-0.5509	0.1611	-0.1549	0.5499	0.4	0.3939	0.04184	0.2545	0.3754	0.08056	-0.04762	0.3647	-0.45	-0.09091
C16:1-OH	0.02456	0.2347	0.1048	-0.2347	-0.4727	0.4303	-0.1674	-0.5	-0.04211	-0.1821	-0.04762	0.03647	-0.2833	0.1364
C16:2	-0.3128	0.2526	0.04566	0.3333	0.1868	0.2736	0.08403	0.082	0.2478	-0.07368	0.01198	0.3201	-0.4268	-0.1048
C16:2-OH	-0.6912	0.1997	0.06378	0.6305	0.5091	0.1394	0.3264	0.3545	0.3649	0.1506	-0.2143	0.2249	-0.1833	0.02727
C18	-0.4842	0.1191	-0.1777	0.5709	0.3818	0.3576	0.3013	0.2273	0.3965	0.1856	-0.02381	0.3465	-0.4333	-0.3273
C18:1	-0.2105	0.3257	0.06834	0.3783	0.2364	0.0303	0.2427	0.1545	0.09825	-0.1016	0.02381	0.4863	-0.35	-0.01818
C18:1-OH	-0.5123	0.2417	0.2597	0.6165	0.4455	-0.07879	0.3013	0.4273	0.3018	0.1016	-0.09524	0.462	-0.3667	0.05455
C18:2	0.5263	0.1506	-0.02733	-0.4764	-0.5818	0.3455	-0.05858	-0.4545	-0.2491	-0.2312	0.07143	0.1155	-0.5333	-0.009091
Fatty acids
AA	0.2632	0.3818	0.123	0.1191	0.3059	-0.09147	0.2929	0.2141	0.02807	-0.06655	0.3091	0.5775	-0.2092	-0.4273
DHA	0.2953	0.307	0.6347	-0.2842	0.05936	-0.3293	0.2845	-0.09567	-0.0703	-0.186	0.1702	0.3343	0.41	-0.07745
EPA	0.1722	0.1561	0.6758	-0.1018	0.1416	-0.5244	0.2929	0.009112	0.01406	-0.02105	0.2067	0.3891	0.4435	0.1412
FA(12:0)	-0.1842	0.1977	0.02703	0.07816	0.4617	-0.1651	0.8452	0.2607	-0.1151	-0.1011	-0.4671	-0.1562	0.1604	-0.4105
FA(14:0)	0.181	-0.1088	-0.4064	-0.1298	-0.2929	0.4771	0.3013	-0.3128	-0.2443	-0.6035	-0.3404	0.5762	-0.05882	0.1321
FA(16:0)	-0.2421	0.05254	0.1777	-0.04203	-0.137	0.5366	0.3515	-0.3052	0.1263	-0.007005	-0.4182	0.3404	0.06695	0.2182
FA(18:0)	0.2014	-0.1023	0.1195	-0.4056	-0.7097	0.4074	-0.01681	-0.7173	-0.1767	-0.3139	-0.3497	0.2646	0.2128	0.367
FA(18:1)	0.2421	-0.3257	-0.1959	-0.1506	-0.4292	0.4695	-0.01674	-0.2187	-0.1158	-0.2942	-0.3455	0.772	-0.3515	0.3455
FA(18:2)	0.186	-0.03152	-0.4328	-0.1926	0.02283	0.4146	0.5021	-0.2141	-0.0807	-0.3818	-0.1515	0.4863	0.01674	-0.2182
FA(20:2)	0.2105	-0.07005	-0.369	-0.02102	-0.5571	-0.07317	0.03347	-0.3007	-0.607	-0.5919	-0.1515	0.2492	-0.251	0.6273
FA(20:3)	-0.09123	0	-0.3326	0.4133	0.2648	0.4939	0.09205	0.328	0.2386	0.05604	0.04242	0.7903	-0.6109	-0.2273
Cholesterol esters
CE(14:1)	0.2491	0.1891	0.3872	-0.03152	0.3059	-0.1524	-0.251	0.5239	0.09825	0.3398	0.6364	0.2918	-0.5774	-0.2364
CE(15:0)	0.5088	0.1821	-0.1412	-0.03152	0.009133	0.1646	0.04184	0.2369	-0.1474	-0.3398	0.4182	0.6991	-0.7531	-0.6182
CE(16:1)	0.1825	-0.3222	-0.1595	-0.03853	0.3059	0.2866	-0.318	0.4055	0.4035	0.3888	0.2606	0.3222	-0.2845	-0.3909
CE(17:0)	0.3614	0.3713	0.2323	0.1296	0.2831	-0.0061	-0.2092	0.4966	0.1123	0.09457	0.6364	0.5289	-0.569	-0.5545
CE(17:1)	0.7649	-0.07005	-0.1731	-0.4483	-0.05023	0.04268	0.1339	0.05923	-0.1474	-0.2592	0.297	0.3647	-0.3598	-0.6545
CE(18:1)	0.7193	-0.1296	0.05923	-0.4273	-0.05023	-0.1037	0.008368	0.1139	-0.08772	-0.1051	0.3212	0.3951	-0.1674	-0.4091
CE(18:2)	0.7719	-0.04553	-0.1458	-0.4028	-0.1142	0	0.1674	0.05011	-0.2947	-0.3503	0.2485	0.5897	-0.477	-0.5364
CE(18:3)	0.2351	0.05954	-0.3599	0.2767	0.516	0.1098	0.0251	0.574	0.186	0.05954	0.3939	0.5654	-0.5941	-0.6273
CE(20:0)	-0.02456	-0.3888	-0.4237	-0.1296	-0.4018	0.4146	0.2594	-0.6834	0.007018	0.003503	-0.3939	0.07903	0.08368	0.1273
CE(20:1)	0.393	-0.2207	-0.1822	-0.4764	-0.5388	0.1524	0.1674	-0.7289	-0.1509	-0.2172	0.0303	0.1277	0.03347	-0.08182
CE(20:3)	0.593	-0.03503	0.03645	-0.3538	-0.2009	0.25	-0.3096	0.1549	-0.1088	-0.03853	0.3212	0.5289	-0.7531	-0.2455
CE(20:4)	0.7298	0.04553	0.082	-0.4869	-0.169	0.189	-0.2678	0.01822	-0.1088	-0.1016	0.4182	0.4559	-0.477	-0.4545
CE(20:5)	0.4421	0.1751	0.5695	-0.2872	0.1416	-0.4939	0.1423	0.082	-0.04912	-0.1261	0.4061	0.3891	0.2762	-0.09091
CE(22:0)	0.6456	0.02802	0.2733	-0.4483	-0.2968	-0.06707	-0.2845	-0.1595	-0.1895	-0.1226	0.4909	0.5593	-0.2008	-0.05455
CE(22:1)	-0.07018	-0.1997	0.08656	0.1997	-0.3105	0.439	-0.636	0.07289	0.3228	0.2732	0.2606	0.6505	-0.7448	0.2455
CE(22:2)	0.4271	-0.2596	-0.1621	-0.4754	-0.7368	0.3232	-0.4017	-0.6575	-0.06854	-0.07018	0.1879	0.01829	-0.2343	-0.04556
CE(22:5)	0.8456	-0.05604	-0.01367	-0.62	-0.5525	0.03049	-0.159	-0.3326	-0.393	-0.3573	0.3212	0.3283	-0.2845	-0.1818
CE(22:6)	0.7123	0.2907	0.4009	-0.5394	-0.1416	-0.2683	-0.2427	-0.05011	-0.2877	-0.3328	0.5636	0.4438	0.1925	-0.07273
Bile acids
CA	0.4912	0.2837	0.4966	-0.5954	-0.2968	-0.04268	-0.1506	-0.05923	-0.3193	-0.4834	0.1394	0.1763	0.1674	0.08182
CDCA	-0.1248	0.393	0.4738	0.2825	0.2883	-0.1707	0.159	0.1324	0.1898	0.1421	0.1273	0.2317	0.2176	-0.05923
DCA	0.3088	0.08056	-0.2141	-0.2872	-0.2648	0.25	0.5523	-0.4647	-0.1298	-0.01401	-0.2242	-0.2979	-0.2176	-0.5636
GCA	-0.2737	-0.1611	0.1503	0.3152	0.03653	-0.04268	-0.06695	-0.1321	0.3474	0.4764	-0.01818	0.1459	0.3515	0.4273
GCDCA	0.01053	-0.4063	0.1686	0.09457	-0.3927	0.1707	-0.2594	-0.2369	0.2702	0.3783	-0.1152	0.152	-0.1757	0.4818
GDCA	0.01053	-0.4063	0.1686	0.09457	-0.3927	0.1707	-0.2594	-0.2369	0.2702	0.3783	-0.1152	0.152	-0.1757	0.4818
GLCA	0.01075	-0.03221	-0.4745	0.04294	0.1174	0.2343	0.7004	0.07497	-0.2151	-0.3042	-0.2805	0.3564	-0.455	-0.4394
GLCAS	0.08834	-0.2646	0.2968	-0.2293	0.1244	-0.1482	0.05958	-0.04138	0.3251	0.4233	0.08511	-0.06098	0.06723	-0.3762
GUDCA	0.07368	-0.3643	0.205	0.02452	-0.3105	0.02439	-0.2427	-0.2733	0.2421	0.3503	-0.04242	0.1277	0.07531	0.4636
TCA	0.08436	0.3842	0.2642	0.007018	0.1507	-0.4695	-0.1255	0.03645	-0.2232	0.1491	0.4559	-0.2614	0.3824	0.3326
TCDCA	0.1757	0.09474	0.2352	-0.1105	0.07552	-0.2988	0.05858	-0.0411	-0.07909	0.2509	0.1879	-0.1646	0.3264	0.1503
TDCA	0.09825	0.04904	0.3098	-0.1226	0.0548	-0.2988	0.05858	-0.06378	0	0.2942	0.01818	-0.2128	0.477	0.1818
TLCA	-0.3651	0.1426	-0.09611	0.4489	0.5195	0.03077	0.1603	0.6881	0.08113	0.0669	-0.1707	0.06728	-0.2405	-0.0411
TMCA	0.116	-0.1263	0.06393	-0.3228	-0.08467	0.1988	-0.03361	-0.3288	0.1441	0.2123	-0.1398	-0.2195	0.5378	0.08182
Diacylglycerols
DG(14:0_14:0)	-0.02636	0.08772	-0.09361	0.1228	0.4508	-0.03058	0.2815	0.411	0.03866	-0.1175	-0.1216	0.1707	0.1597	-0.1412
DG(14:0_18:1)	0.09666	-0.06842	-0.004566	-0.5281	-0.5881	0.4526	0.159	-0.516	-0.3251	-0.3684	-0.503	-0.2736	0.06695	0.1686
DG(14:0_18:2)	0.06667	-0.2172	0	-0.5359	-0.4338	0.6707	0.2259	-0.4784	-0.05965	-0.1997	-0.5636	-0.1094	0.08368	0.01818
DG(14:0_20:0)	0.1439	0.06305	0.1093	-0.3012	-0.4749	-0.4024	-0.2678	-0.4465	-0.3684	-0.2732	0.01818	-0.6869	0.569	0.4727
DG(14:1_18:1)	0.1368	0.1331	0.1913	-0.4588	-0.5982	0.5366	-0.2594	-0.369	-0.2351	-0.2837	-0.1879	0	-0.2594	0.1818
DG(14:1_20:2)	0.2	-0.02452	0.3872	-0.3433	-0.3516	0.04268	-0.8117	-0.123	0.1509	0.03152	0.3576	-0.2492	0.1423	0.08182
DG(16:0_16:0)	0.3088	0.2067	-0.09112	-0.5359	-0.5616	0.3659	0.2762	-0.5695	-0.4561	-0.4518	-0.3455	-0.3891	-0.008368	-0.1091
DG(16:0_16:1)	0.003509	0.09107	-0.1595	-0.3398	-0.5936	0.4085	0.3096	-0.5968	-0.407	-0.3818	-0.4909	-0.4255	0.0251	0.1727
DG(16:0_18:1)	0.09825	0.08757	-0.05467	-0.4659	-0.5845	0.3293	0.2092	-0.5239	-0.4947	-0.5009	-0.4424	-0.2675	0.03347	0.2273
DG(16:0_18:2)	-0.07368	0.02102	-0.02733	-0.2837	-0.3973	0.6464	0.2259	-0.4009	-0.1193	-0.3468	-0.503	0.06079	-0.01674	0.009091
DG(16:0_20:0)	0.2807	-0.1541	-0.2597	-0.3292	-0.6667	0.5671	-0.1172	-0.6424	-0.2105	-0.4553	-0.2364	0.2432	-0.01674	0.2545
DG(16:0_20:3)	0.1088	-0.1296	-0.2096	-0.3082	-0.7991	0.7195	-0.008368	-0.7107	-0.214	-0.3748	-0.4788	-0.05471	-0.03347	0.2545
DG(16:0_20:4)	0.3392	-0.005263	-0.1826	-0.5175	-0.7323	0.3761	-0.3361	-0.5708	-0.3849	-0.4421	0.1515	0.1398	-0.3682	0.1545
DG(16:1_18:0)	0.07719	0.4483	0.2369	-0.3257	-0.4429	0.2256	0.03347	-0.4374	-0.3649	-0.4623	-0.103	-0.1094	0.1757	0.1727
DG(16:1_18:1)	0.1018	0.2032	-0.1777	-0.3257	-0.3196	0.1951	0.41	-0.3007	-0.4632	-0.5289	-0.4061	-0.383	-0.03347	-0.1364
DG(16:1_18:2)	-0.06514	0.04745	-0.3341	-0.1757	-0.2632	0.6177	0.5042	-0.4087	-0.1743	-0.4007	-0.5671	-0.08232	-0.03376	-0.2055
DG(17:0_17:1)	0.2597	0.1401	0.1595	-0.2487	-0.3105	-0.1829	-0.6109	-0.123	-0.09123	-0.1541	0.3576	-0.5289	0.1674	0.01818
DG(18:0_20:4)	-0.7754	-0.2242	-0.082	0.5569	0.1918	0.2805	0.04184	-0.1048	0.4632	0.3923	-0.4424	0.006079	0.3933	0.4818
DG(18:1_18:1)	0.02109	0.1368	-0.04566	-0.2632	-0.2723	0.2966	0.2605	-0.1507	-0.3409	-0.5333	-0.4742	-0.1341	0.07143	-0.06378
DG(18:1_18:2)	-0.08979	-0.2267	-0.1393	-0.2777	-0.2661	0.7309	0.1471	-0.2243	0.05458	-0.2478	-0.541	0.1646	-0.01681	-0.09133
DG(18:1_18:3)	0.5053	-0.1016	-0.1503	-0.711	-0.7671	0.1707	-0.3347	-0.6879	-0.4632	-0.3117	-0.06667	-0.4742	0.1841	0.3727
DG(18:1_18:4)	0.3895	0.2312	-0.3098	-0.2102	0.08219	0.5183	0.05858	0.07289	0	-0.2417	0.2	0.1641	-0.3849	-0.6636
DG(18:1_20:0)	0.1018	0.4659	0.2232	-0.2452	-0.169	0.2622	0.01674	-0.2187	-0.2281	-0.5079	0.006061	0.2432	0.1925	0.01818
DG(18:1_20:1)	0.4737	0.2032	-0.05011	-0.3152	-0.484	-0.05488	-0.1255	-0.1686	-0.5368	-0.7671	0.04242	0.1763	-0.09205	0.09091
DG(18:1_20:2)	0.207	-0.01751	-0.2096	-0.1751	-0.8128	0.3781	-0.5105	-0.6469	-0.214	-0.4063	0.04242	-0.09119	-0.1757	0.3273
DG(18:1_20:3)	0.3327	0.4236	0.2174	-0.3866	-0.06193	0.1498	-0.2059	-0.1144	-0.2025	-0.4077	0.3091	0.1921	0.159	0.07763
DG(18:1_20:4)	0.2531	0.2	-0.01598	-0.4175	-0.3867	-0.04587	0.2311	-0.6438	-0.3515	-0.4912	-0.2857	-0.5671	0.563	-0.1822
DG(18:1_22:5)	0.5255	0.3298	0.2078	-0.4667	-0.06407	-0.2966	-0.1218	0.05479	-0.2882	-0.4702	0.4134	-0.2378	0.2689	-0.3545
DG(18:1_22:6)	0.3193	0.3398	0.3144	-0.5569	-0.2466	-0.05488	0.1841	-0.1822	-0.414	-0.5639	-0.06667	-0.231	0.2845	-0.1909
DG(18:2_18:2)	0.1719	-0.1296	0.2597	-0.5849	-0.3014	0.5183	-0.008368	-0.3007	0.0386	-0.2172	-0.2727	0.09726	0.1339	-0.03636
DG(18:2_18:3)	0.2877	-0.2207	0.1595	-0.676	-0.274	0.372	0.2762	-0.4191	-0.01053	-0.2452	-0.3818	0	0.3431	-0.1636
DG(18:2_18:4)	0.3474	0.1051	0.4146	-0.3748	-0.411	-0.06098	-0.8201	-0.1503	0	-0.03503	0.4424	-0.3587	0.1004	0.08182
DG(18:2_20:0)	-0.05965	0.4659	0.1458	0.01051	-0.03196	-0.1037	-0.2929	-0.2096	0.01404	0.1051	0.3697	-0.6322	0.2343	-0.2364
DG(18:2_20:4)	0.06667	-0.04904	-0.3462	-0.2137	-0.6484	0.7439	-0.008368	-0.5148	-0.2597	-0.4869	-0.4667	0.1824	-0.1423	0.2364
DG(18:3_18:3)	0.2	0.03152	-0.09567	-0.4028	-0.621	0.5488	-0.1255	-0.5877	-0.2772	-0.4729	-0.2364	0.3283	0.1088	0.3091
DG(18:3_20:2)	0.4526	0.2382	-0.01822	-0.5149	-0.3744	0.4634	-0.2427	-0.3964	-0.07368	-0.05604	0.2606	-0.2675	-0.2594	-0.4636
DG(21:0_22:6)	0.6211	0.5219	0.1185	-0.4273	-0.2466	0.06707	0.01674	-0.07289	-0.3895	-0.5534	0.3333	0.1824	-0.2845	-0.4091
DG(22:1_22:2)	0.4877	-0.2102	-0.2369	-0.2347	-0.516	0.2683	-0.1339	-0.287	-0.1825	-0.2732	0.103	0.7173	-0.5105	-0.02727
DG-O(14:0_18:2)	-0.1564	-0.2614	0.05708	0.3614	0.0778	-0.4573	-0.159	0.1963	0.0949	-0.09825	-0.06667	0.462	0.318	0.4875
DG-O(16:0_18:1)	0.3158	-0.003503	0.1002	-0.683	-0.4429	0.6281	-0.07531	-0.3645	-0.1579	-0.2347	-0.2485	0.0304	-0.2427	-0.1818
DG-O(16:0_20:4)	-0.01054	0.3544	0.1872	-0.1579	-0.1487	-0.4373	-0.1506	-0.3288	-0.2636	-0.2772	0.2918	-0.6402	0.6639	0.08182
Triacylglycerols
TG(14:0_32:2)	0.04912	-0.1646	-0.1913	-0.4834	-0.548	0.6281	0.3598	-0.6196	-0.2421	-0.3117	-0.6727	-0.2492	0.05858	0.1182
TG(14:0_34:0)	0.3158	0.01051	-0.164	-0.5289	-0.8082	0.4207	-0.1255	-0.5923	-0.5193	-0.5639	-0.2848	-0.152	-0.159	0.2364
TG(14:0_34:1)	0.3228	0.02452	-0.2187	-0.5219	-0.8174	0.4024	-0.05021	-0.6515	-0.5544	-0.5849	-0.3091	-0.1945	-0.159	0.2455
TG(14:0_34:2)	0.193	-0.1821	-0.2506	-0.4588	-0.7123	0.75	-0.05021	-0.5513	-0.2702	-0.4238	-0.4909	0.01216	-0.1339	0.1545
TG(14:0_34:3)	0.01404	-0.1296	-0.1868	-0.3888	-0.5662	0.7073	0.3013	-0.6014	-0.1825	-0.3117	-0.6364	-0.1641	0.05021	0.05455
TG(14:0_35:1)	0.2	0	-0.01367	-0.4483	-0.653	0.4939	-0.03347	-0.3736	-0.4105	-0.5429	-0.3697	0.2128	-0.1757	0.3091
TG(14:0_35:2)	0.1579	-0.1261	-0.1777	-0.3783	-0.6393	0.6281	-0.06695	-0.369	-0.2912	-0.4869	-0.4182	0.3526	-0.2259	0.2636
TG(14:0_36:1)	0.207	0.03503	-0.1868	-0.3818	-0.7078	0.3354	-0.1255	-0.3964	-0.5649	-0.641	-0.3818	-0.06079	-0.05858	0.4091
TG(14:0_36:2)	0.193	0.04203	-0.1048	-0.3888	-0.6575	0.3354	-0.1255	-0.3872	-0.4597	-0.5359	-0.3697	-0.1945	0	0.2
TG(14:0_36:3)	0.2035	-0.1401	0.1458	-0.5849	-0.3607	0.5732	0.09205	-0.287	-0.06316	-0.2977	-0.3818	0.1033	-0.008368	-0.09091
TG(14:0_36:4)	0.2	-0.1541	0.1185	-0.648	-0.4064	0.5	0.2008	-0.4784	-0.1053	-0.2627	-0.3818	-0.06079	0.2259	0
TG(14:0_38:4)	0.2281	-0.02102	-0.123	-0.4028	-0.7945	0.4878	-0.2092	-0.4784	-0.4175	-0.5499	-0.3455	0	-0.06695	0.3273
TG(14:0_38:5)	0.4421	0.01051	0.004556	-0.5884	-0.3288	0.2439	0.1172	-0.2825	-0.2807	-0.5639	-0.1515	0.1155	0.2762	-0.1091
TG(14:0_39:3)	0.1283	0.207	0.06164	-0.2456	0.4851	-0.4801	0.7437	0.09132	-0.2039	-0.1579	0.08511	-0.09146	0.4958	-0.4727
TG(16:0_28:1)	0.02105	-0.03853	-0.02733	-0.4659	-0.5616	0.561	0.3264	-0.6697	-0.2211	-0.2627	-0.6121	-0.2918	0.2092	0.1091
TG(16:0_28:2)	-0.1333	-0.1226	-0.1412	-0.2767	-0.5069	0.7866	0.1757	-0.615	-0.03509	-0.1681	-0.6242	-0.07295	0	0.1364
TG(16:0_30:2)	-0.06316	-0.1716	-0.07289	-0.4623	-0.4155	0.5183	0.2929	-0.6196	-0.1158	-0.1191	-0.697	-0.4316	0.3598	0.1273
TG(16:0_32:0)	0.186	0.09807	-0.3645	-0.2557	-0.7032	0.3293	-0.01674	-0.492	-0.6175	-0.6375	-0.4061	-0.2249	-0.159	0.3455
TG(16:0_32:1)	0.207	0.1016	-0.3052	-0.3713	-0.6667	0.3476	0.05858	-0.5148	-0.5684	-0.5569	-0.3697	-0.2918	-0.159	0.1909
TG(16:0_32:2)	0.1088	-0.1051	-0.4419	-0.3187	-0.6164	0.7622	0.1088	-0.5285	-0.3088	-0.3958	-0.5515	-0.1277	-0.3096	0.06364
TG(16:0_32:3)	0.01054	-0.1439	-0.2968	-0.3228	-0.4783	0.7462	0.3235	-0.5091	-0.1617	-0.3263	-0.6322	-0.1494	0.05021	-0.05923
TG(16:0_33:1)	0.1895	0.04203	-0.2825	-0.2977	-0.6484	0.4573	-0.1255	-0.3599	-0.5228	-0.669	-0.3455	0.304	-0.3013	0.3818
TG(16:0_33:2)	0.2035	0.03503	-0.2415	-0.3187	-0.6301	0.5	-0.1255	-0.3462	-0.4737	-0.655	-0.3333	0.3587	-0.3013	0.3182
TG(16:0_34:0)	0.3404	0	-0.4829	-0.3328	-0.8356	0.3171	-0.2594	-0.5786	-0.6491	-0.6655	-0.2242	-0.2188	-0.2678	0.3545
TG(16:0_34:1)	0.2281	0.07706	-0.3872	-0.2627	-0.7352	0.3963	-0.07531	-0.5011	-0.5965	-0.6515	-0.3818	-0.1398	-0.2259	0.3273
TG(16:0_34:2)	0.2105	0.07005	-0.5148	-0.2102	-0.5525	0.4451	0.06695	-0.3326	-0.5123	-0.648	-0.3939	-0.05471	-0.318	0.09091
TG(16:0_34:3)	0.1404	-0.01751	-0.3872	-0.2137	-0.5388	0.7073	0.1423	-0.4055	-0.2597	-0.5079	-0.4667	0.06687	-0.1423	-0.009091
TG(16:0_34:4)	0.0807	-0.1191	-0.3235	-0.3503	-0.4247	0.6951	0.3933	-0.5011	-0.1895	-0.3608	-0.6242	-0.1824	0.05021	-0.1364
TG(16:0_35:1)	0.2491	0.05954	-0.2323	-0.3643	-0.7123	0.4024	-0.1841	-0.3736	-0.5614	-0.683	-0.3333	0.1033	-0.251	0.3455
TG(16:0_35:2)	0.1793	0.03684	-0.2055	-0.293	-0.5904	0.3517	-0.08824	-0.2443	-0.5044	-0.6667	-0.3697	0.2675	-0.1757	0.3736
TG(16:0_35:3)	0.007018	-0.04904	-0.2825	-0.1366	-0.4429	0.6585	0	-0.1959	-0.2526	-0.5429	-0.4788	0.4134	-0.1674	0.2182
TG(16:0_36:2)	0.1965	0.05954	-0.2961	-0.2312	-0.4932	0.3598	0.01674	-0.205	-0.4561	-0.669	-0.3455	0.08511	-0.05021	0.1545
TG(16:0_36:3)	0.207	-0.03152	-0.3052	-0.2557	-0.4521	0.5122	0.04184	-0.1959	-0.2947	-0.5849	-0.3939	0.1702	-0.1004	-0.02727
TG(16:0_36:4)	0.3088	-0.09107	-0.2005	-0.4238	-0.3105	0.5061	0.09205	-0.2232	-0.1789	-0.5079	-0.3212	0.1824	0.1004	-0.1636
TG(16:0_36:5)	0.2807	-0.05254	-0.1686	-0.5079	-0.2283	0.3903	0.4352	-0.3918	-0.2	-0.4448	-0.4182	-0.1155	0.318	-0.2364
TG(16:0_36:6)	0.4737	-0.05604	-0.09112	-0.627	-0.2922	0.372	0.1339	-0.3052	-0.2105	-0.4974	-0.2485	-0.01216	0.1506	-0.3909
TG(16:0_37:3)	0.1088	-0.2067	-0.3599	-0.2417	-0.4886	0.7073	0.05021	-0.2733	-0.1579	-0.4378	-0.4303	0.3769	-0.07531	0.1455
TG(16:0_38:1)	0.2386	0.06305	-0.2141	-0.2627	-0.6164	0.4085	-0.1925	-0.2323	-0.4737	-0.606	-0.2485	0.2188	-0.1506	0.3273
TG(16:0_38:2)	0.193	-0.01051	-0.2187	-0.3187	-0.726	0.439	-0.159	-0.3872	-0.4772	-0.606	-0.3455	0.08511	-0.05021	0.4273
TG(16:0_38:3)	0.1368	0.01051	-0.2506	-0.2242	-0.6621	0.439	-0.2762	-0.3007	-0.4281	-0.5849	-0.2364	0.2128	-0.1004	0.4545
TG(16:0_38:4)	0.2144	0.09123	-0.2648	-0.2456	-0.6659	0.4373	-0.2008	-0.3379	-0.4886	-0.614	-0.2432	0.08537	-0.1345	0.3545
TG(16:0_38:5)	0.3193	0.04553	-0.3462	-0.3363	-0.4703	0.3903	0.2427	-0.3645	-0.414	-0.655	-0.3939	-0.006079	0.03347	-0.05455
TG(16:0_38:6)	0.4035	0.04904	0.01822	-0.5184	-0.2374	-0.03659	0.1004	-0.2141	-0.3053	-0.5639	-0.06667	-0.08511	0.4268	-0.1636
TG(16:0_38:7)	0.3228	-0.003503	0.041	-0.4378	-0.07763	-0.02439	0.251	-0.09567	-0.1789	-0.4764	-0.1394	-0.06079	0.3766	-0.2909
TG(16:0_40:6)	0.3193	-0.02452	-0.01822	-0.3713	-0.169	-0.04878	0.04184	-0.01822	-0.2526	-0.5324	-0.103	0.05471	0.2929	-0.08182
TG(16:0_40:7)	0.3404	-0.1751	-0.01367	-0.4168	-0.1598	-0.1829	-0.1423	-0.01367	-0.1895	-0.4168	-0.07879	-0.09726	0.3264	-0.04545
TG(16:0_40:8)	0.3649	-0.1856	0.1321	-0.5114	-0.1644	-0.2622	-0.07531	-0.1139	-0.1368	-0.3573	-0.06667	-0.1824	0.4352	-0.06364
TG(16:1_28:0)	0.02105	-0.04553	-0.2506	-0.4133	-0.5343	0.6342	0.2762	-0.5877	-0.2842	-0.2417	-0.6242	-0.3161	-0.1339	0.1182
TG(16:1_30:1)	-0.05263	0.02802	-0.1959	-0.2977	-0.5708	0.4939	0.2594	-0.5376	-0.3474	-0.3328	-0.5394	-0.383	-0.06695	0.1818
TG(16:1_32:0)	0.2105	0.1471	-0.3417	-0.3152	-0.6438	0.3293	0.0251	-0.451	-0.6246	-0.634	-0.3697	-0.2675	-0.159	0.2364
TG(16:1_32:1)	0.01053	0.01401	-0.4237	-0.2417	-0.4612	0.4573	0.2762	-0.4009	-0.4281	-0.4378	-0.5394	-0.3526	-0.1255	0.08182
TG(16:1_32:2)	0.08421	0.01751	-0.3235	-0.3187	-0.5982	0.6342	0.2929	-0.6241	-0.3263	-0.3958	-0.5273	-0.2432	-0.05021	0.01818
TG(16:1_33:1)	0.1088	0.1891	-0.1913	-0.2837	-0.6347	0.2988	-0.04184	-0.4282	-0.593	-0.662	-0.2727	0.07903	-0.159	0.4273
TG(16:1_34:0)	0.1368	0.1191	-0.492	-0.1716	-0.5114	0.3781	0.1255	-0.3052	-0.5719	-0.662	-0.4182	-0.1155	-0.251	0.1818
TG(16:1_34:1)	0.1368	0.1191	-0.492	-0.1716	-0.5114	0.3781	0.1255	-0.3052	-0.5719	-0.662	-0.4182	-0.1155	-0.251	0.1818
TG(16:1_34:2)	0.1158	0.04553	-0.492	-0.1331	-0.5206	0.5549	0.09205	-0.3189	-0.3895	-0.5639	-0.4424	0	-0.3096	0.04545
TG(16:1_34:3)	0.05263	-0.05954	-0.3918	-0.2032	-0.4521	0.75	0.2259	-0.3918	-0.1895	-0.4098	-0.5515	-0.07295	-0.1255	-0.09091
TG(16:1_36:1)	0.08084	0.1158	-0.3676	-0.1404	-0.5286	0.4128	0.09664	-0.3105	-0.4851	-0.614	-0.4195	-0.07317	-0.1008	0.2278
TG(16:1_36:2)	0.1439	0.06655	-0.3052	-0.2032	-0.4932	0.3903	0.01674	-0.2232	-0.4491	-0.648	-0.4182	0.02432	-0.06695	0.1364
TG(16:1_36:3)	0.188	-0.1228	-0.3037	-0.2895	-0.524	0.6829	-0.008368	-0.29	-0.2004	-0.5088	-0.4061	0.2226	-0.05858	0.004556
TG(16:1_36:4)	0.3445	-0.04561	-0.2374	-0.4386	-0.3318	0.4465	0.1933	-0.3128	-0.2443	-0.5544	-0.3222	0.1189	0.1471	-0.1595
TG(16:1_36:5)	0.186	-0.1541	-0.2506	-0.3993	-0.21	0.5305	0.3431	-0.3417	-0.07719	-0.3713	-0.4909	-0.08511	0.2427	-0.2818
TG(16:1_38:3)	0.2281	0.04904	-0.2141	-0.2837	-0.6667	0.439	-0.2762	-0.2961	-0.4632	-0.606	-0.2364	0.1337	-0.1004	0.3455
TG(16:1_38:4)	0.08772	0.05954	-0.3508	-0.1611	-0.5982	0.5061	-0.03347	-0.3235	-0.4491	-0.5779	-0.4061	-0.0304	-0.1339	0.2818
TG(16:1_38:5)	0.3544	0.06305	-0.2141	-0.3608	-0.4384	0.3232	0.2008	-0.3326	-0.3544	-0.6515	-0.3091	0.04863	0.03347	-0.1545
TG(17:0_32:1)	0.3228	0.08056	-0.164	-0.4799	-0.7443	0.3903	-0.04184	-0.4692	-0.593	-0.634	-0.297	0.1459	-0.2092	0.3455
TG(17:0_34:1)	0.3053	0.1716	-0.2096	-0.3678	-0.6667	0.2866	-0.05021	-0.3964	-0.6561	-0.7671	-0.297	0.1824	-0.2092	0.3364
TG(17:0_34:2)	0.1965	-0.02452	-0.164	-0.3503	-0.6484	0.5	-0.1255	-0.3189	-0.4211	-0.606	-0.3576	0.3222	-0.1757	0.3545
TG(17:0_34:3)	0.2105	-0.03503	-0.2141	-0.3398	-0.5343	0.5915	0	-0.328	-0.3088	-0.599	-0.4303	0.4012	-0.1841	0.1273
TG(17:0_36:3)	0.2877	0.01751	-0.02278	-0.4448	-0.5297	0.3598	-0.1004	-0.246	-0.4105	-0.648	-0.2242	0.4499	-0.159	0.3364
TG(17:0_36:4)	0.3368	-0.1751	-0.05923	-0.5184	-0.4018	0.4878	0.01674	-0.3052	-0.1895	-0.4694	-0.3091	0.535	-0.04184	0.1455
TG(17:1_32:1)	0.1088	0.01401	-0.3508	-0.2032	-0.6301	0.5549	-0.1004	-0.2961	-0.4526	-0.5779	-0.3818	0.2553	-0.3682	0.3818
TG(17:1_34:1)	0.2	0.07706	-0.2551	-0.2732	-0.5571	0.3293	-0.07531	-0.2096	-0.5263	-0.69	-0.3455	0.2675	-0.3013	0.2818
TG(17:1_34:2)	0.1579	-0.01401	-0.2005	-0.2942	-0.5343	0.5671	-0.07531	-0.2642	-0.3614	-0.62	-0.4182	0.4134	-0.2259	0.2545
TG(17:1_34:3)	0.1333	-0.07706	-0.1412	-0.3047	-0.6256	0.6098	-0.1004	-0.3235	-0.2597	-0.4939	-0.4061	0.3526	-0.1674	0.2364
TG(17:1_36:3)	0.2702	-0.1436	-0.07745	-0.4588	-0.4612	0.4817	-0.07531	-0.1822	-0.2281	-0.5079	-0.297	0.4742	-0.1757	0.1909
TG(17:1_36:4)	0.186	-0.1961	-0.2369	-0.3993	-0.2146	0.5671	0.159	-0.1731	-0.1298	-0.4518	-0.4303	0.4316	0.008368	0.03636
TG(17:1_36:5)	0.1088	0	0.1139	-0.3468	0.004566	0.4268	-0.1004	0.08656	0.05263	-0.2837	-0.06667	0.3404	0.1172	-0.07273
TG(17:1_38:5)	0.3404	0.1226	-0.08656	-0.2557	-0.03196	-0.1281	0.2678	0.041	-0.4421	-0.7356	-0.006061	0.5593	0.159	0.09091
TG(17:1_38:6)	0.2105	0.07356	0.123	-0.2207	0.1187	-0.25	0.3096	0.1185	-0.2386	-0.5534	-0.07879	0.4438	0.4268	-0.02727
TG(17:1_38:7)	0.2105	-0.2767	0.1549	-0.1681	-0.04566	0.1159	-0.3766	0.09112	0.3193	-0.06305	0.1758	0.3343	0.07531	-0.1273
TG(17:2_34:2)	0.1684	-0.1191	-0.2232	-0.3257	-0.6804	0.6768	-0.07531	-0.3872	-0.2807	-0.4659	-0.4788	0.1945	-0.1674	0.2182
TG(17:2_34:3)	0.4	0.07706	-0.2733	-0.3958	-0.7534	0.4207	-0.1757	-0.4875	-0.5158	-0.648	-0.1152	0.02432	-0.1172	0.2455
TG(17:2_36:2)	0.3579	0.1191	0.05923	-0.3993	-0.347	0.2134	-0.1423	0.009112	-0.3509	-0.599	-0.05455	0.2857	-0.06695	0.02727
TG(17:2_36:3)	0.4421	0.1926	-0.1048	-0.4799	-0.4292	0.03049	-0.1674	-0.2278	-0.6421	-0.7601	0.1636	0.3951	-0.0251	0.4091
TG(17:2_36:4)	0.2947	0.01401	-0.4237	-0.3047	-0.5114	0.3415	0.09205	-0.2825	-0.5018	-0.704	-0.3818	0.01824	-0.1088	0.09091
TG(17:2_38:5)	0.2211	-0.09457	-0.2642	-0.3468	-0.589	0.3476	-0.07531	-0.3827	-0.414	-0.5044	-0.3576	-0.231	0.03347	0.2273
TG(17:2_38:6)	0.1895	-0.1226	-0.4465	-0.2732	-0.09133	0.3354	-0.1255	0.05011	-0.2211	-0.4063	-0.0303	0.1945	-0.1255	0.07273
TG(17:2_38:7)	0.1544	-0.2767	-0.1731	-0.04904	-0.1461	0.4817	-0.05858	0.1731	0.02807	-0.1191	-0.297	0.3891	-0.3682	0.1364
TG(18:0_30:0)	0.2632	-0.03853	-0.4692	-0.3433	-0.7854	0.2378	-0.251	-0.5194	-0.6561	-0.5884	-0.2485	-0.2857	-0.2092	0.4909
TG(18:0_30:1)	-0.06667	-0.003503	-0.1048	-0.3643	-0.5936	0.3537	0.3264	-0.6424	-0.386	-0.3573	-0.6	-0.4863	0.3013	0.3091
TG(18:0_32:0)	0.2351	0.1681	-0.1913	-0.1997	-0.6941	-0.006098	-0.4937	-0.3462	-0.5965	-0.5814	0.2	-0.2128	-0.2008	0.5273
TG(18:0_32:1)	0.1789	0.04904	-0.2551	-0.2907	-0.726	0.3171	-0.3096	-0.3645	-0.5123	-0.5639	-0.297	-0.1641	-0.2092	0.3545
TG(18:0_32:2)	0.2211	0.02802	-0.1913	-0.4588	-0.7169	0.4512	0.1841	-0.697	-0.4456	-0.5079	-0.4424	-0.2553	0.1757	0.1455
TG(18:0_34:2)	0.2772	-0.03152	-0.3052	-0.3678	-0.6895	0.439	-0.159	-0.3508	-0.5263	-0.655	-0.3576	0.08511	-0.1088	0.3455
TG(18:0_34:3)	0.2912	-0.01751	-0.3508	-0.3468	-0.5845	0.561	0.1925	-0.4829	-0.3474	-0.606	-0.3818	0.09726	0.03347	0
TG(18:0_36:1)	0.1684	0.03152	-0.05011	-0.2557	-0.6393	-0.07317	-0.1925	-0.3872	-0.4702	-0.5954	-0.2121	-0.2128	0.2343	0.4182
TG(18:0_36:2)	0.1158	-0.08406	-0.2642	-0.1576	-0.548	0.1707	-0.2259	-0.2506	-0.3649	-0.5499	-0.3091	-0.09726	0.07531	0.3091
TG(18:0_36:3)	0.2877	0.04553	-0.287	-0.3292	-0.4566	0.2439	0.09205	-0.246	-0.4702	-0.648	-0.3212	-0.05471	0.03347	0.09091
TG(18:0_36:4)	0.4597	-0.09107	-0.2825	-0.5884	-0.548	0.4634	0.1423	-0.5467	-0.3789	-0.5849	-0.3697	0.06687	0.1339	0.03636
TG(18:0_36:5)	0.407	-0.05954	-0.05923	-0.5709	-0.3653	0.3659	0.1506	-0.4146	-0.1965	-0.4834	-0.2485	-0.02432	0.2092	-0.2
TG(18:0_38:6)	0.2912	-0.1926	0.07289	-0.3363	-0.2603	-0.2256	-0.1757	-0.1503	-0.1193	-0.3748	-0.07879	-0.1094	0.4937	0.04545
TG(18:0_38:7)	0.4421	-0.1506	0.2141	-0.5114	-0.09589	-0.3415	0.1757	-0.1276	-0.1298	-0.3608	-0.07879	-0.05471	0.4854	-0.1727
TG(18:1_26:0)	-0.04921	-0.1649	-0.05936	-0.4807	-0.3089	0.4465	0.4034	-0.6005	-0.09666	-0.2	-0.6018	-0.253	0.4076	0.07745
TG(18:1_28:1)	-0.02456	-0.1541	-0.2642	-0.3678	-0.2603	0.5976	0.4519	-0.5148	-0.1088	-0.2977	-0.6121	-0.07903	0.2092	-0.03636
TG(18:1_30:0)	0.2	-0.05604	-0.3371	-0.4238	-0.7123	0.4878	-0.01674	-0.5467	-0.4912	-0.5009	-0.4545	-0.2371	-0.1841	0.2091
TG(18:1_30:1)	-0.007018	-0.08757	-0.1412	-0.4028	-0.3288	0.3049	0.3347	-0.3645	-0.3053	-0.3047	-0.5636	-0.4134	0.2427	0.1273
TG(18:1_30:2)	-0.08421	-0.2207	-0.1777	-0.4063	-0.1187	0.2561	0.5272	-0.4237	-0.06316	-0.1576	-0.5636	-0.383	0.5439	-0.009091
TG(18:1_31:0)	0.2105	0.06655	-0.2141	-0.3082	-0.5662	0.4573	-0.1004	-0.2779	-0.4632	-0.676	-0.3333	0.3587	-0.3013	0.2455
TG(18:1_32:0)	0.1793	0.01053	-0.3767	-0.2456	-0.7986	0.315	-0.2311	-0.5388	-0.5483	-0.5754	-0.3708	-0.2744	-0.1513	0.4191
TG(18:1_32:1)	0.1263	0.1121	-0.4692	-0.1961	-0.4886	0.3781	0.1255	-0.3144	-0.5544	-0.62	-0.4182	-0.2249	-0.251	0.1273
TG(18:1_32:2)	0.1298	-0.1471	-0.2779	-0.3117	-0.5936	0.7317	-0.1088	-0.3554	-0.2175	-0.4238	-0.4667	0	-0.1172	0.04545
TG(18:1_32:3)	0.214	-0.1261	0.009112	-0.634	-0.4247	0.4634	0.3515	-0.5968	-0.1754	-0.3047	-0.4303	-0.1459	0.318	0.01818
TG(18:1_33:0)	0.1544	0.04203	-0.2323	-0.3012	-0.653	0.4024	-0.1841	-0.369	-0.5228	-0.69	-0.3576	0.2188	-0.1255	0.4455
TG(18:1_33:1)	0.1719	0.08757	-0.205	-0.2697	-0.5388	0.3293	-0.07531	-0.2369	-0.5228	-0.711	-0.3697	0.304	-0.1757	0.3545
TG(18:1_33:2)	0.2702	0.04203	-0.06834	-0.3923	-0.516	0.372	-0.1004	-0.2187	-0.4211	-0.676	-0.2242	0.4499	-0.159	0.2909
TG(18:1_33:3)	0.3895	0.003503	-0.06834	-0.5184	-0.4475	0.4695	0.05858	-0.2733	-0.2982	-0.599	-0.1273	0.462	-0.2762	0
TG(18:1_34:1)	0.1439	0.06655	-0.3052	-0.2032	-0.4932	0.3903	0.01674	-0.2232	-0.4491	-0.648	-0.4182	0.02432	-0.06695	0.1364
TG(18:1_34:2)	0.193	-0.02452	-0.3462	-0.2347	-0.4703	0.4695	0.04184	-0.2096	-0.3439	-0.599	-0.4061	0.1155	-0.1004	0.03636
TG(18:1_34:3)	0.2526	-0.1191	-0.2916	-0.3468	-0.4018	0.6342	0.09205	-0.246	-0.186	-0.5009	-0.4182	0.1641	-0.0251	-0.1182
TG(18:1_34:4)	0.3614	-0.02102	-0.08656	-0.62	-0.1918	0.2988	0.4686	-0.369	-0.2456	-0.4869	-0.3697	-0.1459	0.2594	-0.3
TG(18:1_35:2)	0.2211	0.06305	-0.1458	-0.3012	-0.3927	0.311	-0.0251	-0.09567	-0.4246	-0.704	-0.2242	0.4499	-0.159	0.2273
TG(18:1_35:3)	0.2035	-0.04203	0.01367	-0.3853	-0.516	0.4695	-0.07531	-0.205	-0.2632	-0.5289	-0.2727	0.4681	-0.1506	0.2727
TG(18:1_36:0)	0.3719	0.1541	-0.2096	-0.3923	-0.4977	0.1098	0.04184	-0.2369	-0.6175	-0.7951	-0.1879	0.01824	0.06695	0.1636
TG(18:1_36:1)	0.2281	0.09807	-0.1731	-0.2557	-0.4475	0.1524	-0.0251	-0.1595	-0.4737	-0.6865	-0.2242	0.06079	0.03347	0.1545
TG(18:1_36:2)	0.2982	0.1086	-0.1412	-0.3538	-0.4521	0.1951	-0.008368	-0.1686	-0.4982	-0.683	-0.2242	0.01216	0.03347	0.1364
TG(18:1_36:3)	0.3193	-0.07005	-0.1139	-0.4904	-0.2237	0.311	0.1172	-0.1777	-0.2175	-0.4799	-0.2727	0.04863	0.1841	-0.1455
TG(18:1_36:4)	0.393	-0.03152	-0.1048	-0.613	-0.4338	0.3659	0.2762	-0.5513	-0.2982	-0.4869	-0.3333	-0.08511	0.3013	-0.08182
TG(18:1_36:5)	0.2807	-0.08757	0.01822	-0.5849	-0.1644	0.189	0.4268	-0.3872	-0.1053	-0.3538	-0.3091	-0.2188	0.5188	-0.2455
TG(18:1_36:6)	0.3754	-0.1191	0.06834	-0.5849	-0.08219	-0.04878	0.2762	-0.2232	-0.1404	-0.4028	-0.2	-0.09726	0.4937	-0.2455
TG(18:1_38:5)	0.3228	-0.06305	-0.09112	-0.4238	-0.2055	0.1585	0.07531	-0.1321	-0.1895	-0.5149	-0.1758	0.1216	0.2845	-0.1455
TG(18:1_38:6)	0.2807	-0.1436	0.05923	-0.3678	-0.1598	-0.1829	-0.1423	-0.01367	-0.1404	-0.3748	-0.06667	-0.09726	0.3849	-0.04545
TG(18:1_38:7)	0.4175	-0.01401	0.07289	-0.5009	-0.04566	-0.2195	0.2259	-0.05467	-0.2667	-0.5149	-0.07879	-0.06687	0.4184	-0.2364
TG(18:2_28:0)	0.04211	-0.09457	0.1093	-0.5884	-0.3379	0.3232	0.3431	-0.5968	-0.1333	-0.1541	-0.5273	-0.4134	0.5356	0.06364
TG(18:2_30:0)	0.1333	-0.2417	-0.2323	-0.4764	-0.6621	0.7805	0.03347	-0.5558	-0.207	-0.3398	-0.5758	-0.01824	-0.1172	0.1727
TG(18:2_30:1)	-0.03509	-0.1926	-0.09567	-0.4588	-0.2192	0.439	0.41	-0.4191	-0.08772	-0.2067	-0.5273	-0.1945	0.3598	0.03636
TG(18:2_32:0)	0.2702	-0.07706	-0.3554	-0.3958	-0.7534	0.5366	-0.1088	-0.5011	-0.4772	-0.5919	-0.4545	-0.04255	-0.1255	0.2727
TG(18:2_32:1)	0.1895	-0.04203	-0.369	-0.2662	-0.4977	0.6342	0.1674	-0.3736	-0.2702	-0.5569	-0.503	0.07903	-0.07531	-0.08182
TG(18:2_32:2)	0.058	-0.2211	-0.03881	-0.4404	-0.2357	0.5915	0.1674	-0.2374	0.008787	-0.2772	-0.4182	0.2256	0.1172	-0.009112
TG(18:2_33:0)	0.2386	0.003503	-0.1686	-0.3608	-0.6301	0.4695	-0.1255	-0.328	-0.4526	-0.662	-0.2848	0.4195	-0.159	0.3909
TG(18:2_33:1)	0.2316	-0.01401	-0.205	-0.3363	-0.5251	0.561	0	-0.2916	-0.3544	-0.648	-0.3576	0.4863	-0.1674	0.2182
TG(18:2_33:2)	0.3123	-0.08056	-0.08656	-0.4904	-0.3927	0.4329	0	-0.2733	-0.2526	-0.5639	-0.2727	0.5106	-0.008368	0.1364
TG(18:2_34:0)	0.214	-0.01401	-0.2688	-0.2802	-0.5571	0.4207	-0.08368	-0.2323	-0.393	-0.599	-0.3455	0.06079	-0.05021	0.1455
TG(18:2_34:1)	0.207	-0.03152	-0.3052	-0.2557	-0.4521	0.5122	0.04184	-0.1959	-0.2947	-0.5849	-0.3939	0.1702	-0.1004	-0.02727
TG(18:2_34:2)	0.1965	-0.1856	-0.2415	-0.3468	-0.3653	0.6403	-0.008368	-0.1822	-0.1053	-0.4378	-0.3576	0.2736	-0.0251	-0.05455
TG(18:2_34:3)	0.3333	-0.1016	-0.2096	-0.4694	-0.3333	0.4756	0.1674	-0.3098	-0.2035	-0.5009	-0.3455	0.1398	0.1004	-0.1091
TG(18:2_34:4)	0.3719	-0.1296	-0.082	-0.5429	-0.3699	0.3903	0.3598	-0.4966	-0.1719	-0.3818	-0.4061	0.06079	0.2343	-0.1364
TG(18:2_35:1)	0.1965	-0.08406	-0.123	-0.3713	-0.3242	0.4085	-0.0251	-0.09567	-0.2842	-0.5709	-0.2485	0.5106	-0.09205	0.2636
TG(18:2_35:2)	0.2807	-0.1016	-0.1048	-0.4553	-0.4338	0.5061	0	-0.2551	-0.2386	-0.5499	-0.3091	0.5228	-0.1339	0.1545
TG(18:2_35:3)	0.3404	-0.04904	0.07745	-0.5009	-0.3607	0.3598	0.09205	-0.2961	-0.1895	-0.4974	-0.2485	0.4924	0.1088	0.06364
TG(18:2_36:0)	0.207	0.07356	-0.2642	-0.2522	-0.4612	0.2622	0.01674	-0.1777	-0.4842	-0.676	-0.297	0.06079	0.03347	0.1909
TG(18:2_36:1)	0.2561	-0.02802	-0.3326	-0.3328	-0.4566	0.2988	0.06695	-0.2733	-0.4351	-0.5919	-0.3333	-0.02432	0.06695	0.1545
TG(18:2_36:2)	0.3333	-0.09457	-0.1549	-0.5149	-0.2785	0.3781	0.1674	-0.2916	-0.214	-0.4659	-0.297	0.006079	0.1841	-0.1273
TG(18:2_36:3)	0.3649	-0.1226	-0.05011	-0.648	-0.5434	0.4878	0.07531	-0.5695	-0.2491	-0.4028	-0.297	-0.01216	0.1925	0.04545
TG(18:2_36:4)	0.3579	-0.04904	-0.06834	-0.6375	-0.4475	0.3842	0.3096	-0.5968	-0.2807	-0.4378	-0.3333	-0.08511	0.3013	-0.05455
TG(18:2_36:5)	0.2807	-0.1226	0.07289	-0.5709	-0.1005	0.1037	0.4268	-0.3326	-0.07018	-0.3082	-0.297	-0.1702	0.569	-0.2364
TG(18:2_38:4)	0.1018	-0.1506	-0.4374	-0.1997	-0.5434	0.6768	-0.07531	-0.3554	-0.2175	-0.4659	-0.3455	0.2432	-0.07531	0.2364
TG(18:2_38:5)	0.386	-0.07356	0.06378	-0.4553	-0.1735	0.01829	-0.03347	-0.1458	-0.1158	-0.4308	-0.0303	0.1641	0.3933	-0.1091
TG(18:2_38:6)	0.3123	-0.09807	0.1595	-0.4273	-0.0411	-0.07927	0.2092	-0.06378	-0.06667	-0.4063	-0.1515	0.1641	0.4435	-0.1818
TG(18:3_30:0)	0.2737	-0.1156	-0.1913	-0.6235	-0.5434	0.6098	0.3515	-0.6424	-0.2877	-0.3538	-0.6	-0.2553	0.08368	-0.1182
TG(18:3_32:0)	0.2912	-0.05954	-0.4282	-0.4553	-0.4338	0.5915	0.41	-0.5148	-0.3333	-0.4939	-0.5879	-0.2249	0.08368	-0.2636
TG(18:3_32:1)	0.2056	-0.1281	-0.4498	-0.3947	-0.411	0.6768	0.3598	-0.4556	-0.2654	-0.4491	-0.6364	-0.1824	-0.008368	-0.2096
TG(18:3_33:2)	0.4569	0.2509	0.2831	-0.5807	-0.3249	0.2569	-0.01681	-0.2374	-0.2689	-0.5579	0.07879	0.3465	0.05858	-0.08656
TG(18:3_34:0)	0.1951	-0.1947	-0.4155	-0.3649	-0.3881	0.7012	0.2259	-0.3599	-0.1863	-0.4246	-0.535	-0.01824	-0.03782	-0.1182
TG(18:3_34:1)	0.2035	-0.1261	-0.3326	-0.3643	-0.2831	0.5854	0.251	-0.3098	-0.1649	-0.4378	-0.4909	-0.0304	0.1172	-0.2091
TG(18:3_34:2)	0.2246	-0.1156	-0.205	-0.4659	-0.2055	0.4756	0.3849	-0.3326	-0.1404	-0.3958	-0.4667	-0.07295	0.2259	-0.2273
TG(18:3_34:3)	0.1404	-0.1401	-0.06378	-0.4799	-0.1416	0.5122	0.4352	-0.3462	0.01053	-0.2172	-0.503	-0.1763	0.2427	-0.2545
TG(18:3_35:2)	0.4211	-0.2277	0.05923	-0.683	-0.5206	0.4634	0.05858	-0.492	-0.1614	-0.3398	-0.2848	0.1763	0.06695	0.04545
TG(18:3_36:1)	0.3789	-0.04553	-0.1503	-0.5359	-0.3333	0.3903	0.2176	-0.3781	-0.2456	-0.5079	-0.297	-0.01216	0.1925	-0.1727
TG(18:3_36:2)	0.1614	-0.1191	-0.1048	-0.5044	-0.169	0.4695	0.477	-0.3554	-0.09474	-0.3187	-0.4788	-0.1033	0.2259	-0.2455
TG(18:3_36:3)	0.1895	-0.1506	-0.09567	-0.5429	-0.274	0.4695	0.4603	-0.5194	-0.09123	-0.2942	-0.4545	-0.1581	0.3347	-0.1909
TG(18:3_36:4)	0.1018	-0.06655	-0.03645	-0.4413	-0.06393	0.4146	0.4435	-0.3872	0.05965	-0.1226	-0.3333	-0.2614	0.4603	-0.1636
TG(18:3_38:5)	0.3789	-0.1541	0.02733	-0.5394	-0.2283	0.08537	0.1339	-0.3235	-0.1088	-0.3818	-0.1636	-0.03647	0.4435	-0.1455
TG(18:3_38:6)	0.2211	-0.2172	0.1458	-0.3818	-0.004566	0.02439	0.04184	0.009112	0.09123	-0.1926	-0.2121	-0.06687	0.3264	-0.1909
TG(20:0_32:3)	0.3193	0.01051	-0.1959	-0.3713	-0.4338	0.4695	0.09205	-0.2323	-0.2947	-0.599	-0.3333	0.1337	-0.05858	-0.1364
TG(20:0_32:4)	0.1684	-0.2242	-0.205	-0.3993	-0.274	0.5976	0.07531	-0.205	-0.05614	-0.3678	-0.4061	0.231	0.1172	-0.05455
TG(20:0_34:1)	0.2281	0.1751	-0.1048	-0.3187	-0.7032	0.3476	-0.1339	-0.3918	-0.5333	-0.641	-0.2606	-0.0304	-0.04184	0.3
TG(20:1_32:1)	-0.01053	0.06305	-0.3872	-0.08757	-0.516	0.4573	-0.05021	-0.2232	-0.4281	-0.5429	-0.3818	0.006079	-0.1925	0.2636
TG(20:1_32:2)	0.214	-0.07005	-0.3781	-0.3117	-0.621	0.4939	-0.1088	-0.3189	-0.4456	-0.599	-0.4303	0	-0.1255	0.2
TG(20:1_32:3)	0.1719	-0.02802	-0.2005	-0.3958	-0.2009	0.3903	0.4352	-0.3827	-0.1965	-0.5149	-0.4182	0.1885	0.318	-0.04545
TG(20:1_34:0)	0.1579	0.007005	-0.3781	-0.2872	-0.5571	0.311	0.0251	-0.3235	-0.5684	-0.641	-0.4303	-0.1277	0.0251	0.3364
TG(20:1_34:1)	0.2351	0.02802	-0.2551	-0.3328	-0.6667	0.3232	-0.08368	-0.3827	-0.5404	-0.641	-0.3212	0.01824	0.03347	0.3909
TG(20:1_34:2)	0.1263	-0.03853	-0.2688	-0.2592	-0.6849	0.439	-0.159	-0.3554	-0.4421	-0.5919	-0.3455	0.1641	-0.05021	0.4545
TG(20:1_34:3)	0.2561	-0.06655	-0.2187	-0.3818	-0.7443	0.5244	-0.1841	-0.4237	-0.4	-0.5499	-0.3455	0.06079	-0.05021	0.2818
TG(20:2_32:0)	0.2105	0.1856	-0.3781	-0.1856	-0.7397	0.2134	-0.3766	-0.451	-0.6421	-0.5884	-0.01818	-0.304	-0.3013	0.4545
TG(20:2_32:1)	0.01404	0.01751	-0.3462	-0.1086	-0.548	0.5244	-0.1088	-0.2323	-0.3789	-0.5429	-0.3818	0.09119	-0.1339	0.3
TG(20:2_34:1)	0.1193	0.003503	-0.328	-0.1646	-0.548	0.4634	-0.2259	-0.1959	-0.393	-0.5849	-0.2364	0.2128	-0.1004	0.3182
TG(20:2_34:2)	0.1088	-0.08406	-0.287	-0.2277	-0.6758	0.6342	-0.2762	-0.3417	-0.3158	-0.5079	-0.297	0.2675	-0.1506	0.4182
TG(20:2_34:3)	0.1649	-0.2242	-0.3417	-0.3152	-0.4795	0.7378	-0.03347	-0.2916	-0.1368	-0.4238	-0.4182	0.2432	-0.0251	0.04545
TG(20:2_34:4)	0.2179	0.3754	-0.3014	-0.1965	-0.3135	0.1927	0.4412	-0.3607	-0.529	-0.6702	-0.2857	-0.1707	-0.008368	-0.1458
TG(20:2_36:5)	0.3368	-0.05254	0.02733	-0.3678	-0.4247	-0.189	-0.4352	-0.3462	-0.1754	-0.3328	0.1394	-0.304	0.318	0.2727
TG(20:3_32:0)	0.09825	0.08406	-0.3189	-0.1366	-0.726	0.4817	-0.2427	-0.4237	-0.4737	-0.5464	-0.3091	-0.04863	-0.3096	0.4182
TG(20:3_32:1)	-0.02105	-0.01051	-0.5011	-0.05954	-0.5616	0.6159	-0.008368	-0.3144	-0.3684	-0.5289	-0.4424	0.1033	-0.3096	0.2909
TG(20:3_32:2)	0.01404	-0.04553	-0.2688	-0.2277	-0.6347	0.7622	0.0251	-0.5285	-0.2316	-0.4518	-0.4667	0.2614	-0.1423	0.2727
TG(20:3_34:0)	0.2561	0.1506	-0.3645	-0.2137	-0.6895	0.4512	-0.2008	-0.3554	-0.5404	-0.641	-0.103	0.07903	-0.4017	0.3455
TG(20:3_34:1)	0.08421	0.07356	-0.3736	-0.09457	-0.5343	0.4756	-0.1506	-0.2187	-0.407	-0.5779	-0.2242	0.1581	-0.1674	0.3273
TG(20:3_34:2)	0.1053	-0.04203	-0.3326	-0.1891	-0.6712	0.6464	-0.2008	-0.3827	-0.2912	-0.4729	-0.2848	0.1885	-0.2176	0.3545
TG(20:3_34:3)	0.2421	-0.04904	-0.2551	-0.3958	-0.7534	0.6281	0.04184	-0.615	-0.3509	-0.5429	-0.4545	0.03647	0.01674	0.1818
TG(20:3_36:3)	-0.04211	0.04553	-0.3918	-0.01401	-0.4429	0.7378	-0.1088	-0.2597	-0.2281	-0.4869	-0.2727	0.3587	-0.2092	0.3455
TG(20:3_36:4)	0.2842	0.07005	-0.2825	-0.3503	-0.6256	0.4695	-0.07531	-0.5467	-0.4491	-0.655	-0.1515	0.2979	0	0.3818
TG(20:3_36:5)	0.1263	0.08757	-0.1321	-0.1156	-0.0274	0.03659	0.2594	-0.1868	-0.09825	-0.5114	-0.07879	0.2553	0.4268	-0.1091
TG(20:4_30:0)	0.2667	0.04553	-0.4191	-0.4308	-0.6119	0.5	0.3096	-0.7016	-0.4982	-0.599	-0.4909	-0.1641	-0.05858	0
TG(20:4_32:0)	0.3193	0.1926	-0.4419	-0.3082	-0.6256	0.3598	0.1423	-0.533	-0.6175	-0.7461	-0.3576	-0.04863	-0.1841	0.1
TG(20:4_32:1)	0.2246	0.2382	-0.4055	-0.1891	-0.484	0.3415	0.2176	-0.3964	-0.5228	-0.718	-0.3455	-0.04863	-0.1255	-0.02727
TG(20:4_32:2)	0.2	0.09807	-0.2642	-0.2697	-0.4475	0.4817	0.1925	-0.3964	-0.3333	-0.669	-0.3818	0.231	0.01674	-0.05455
TG(20:4_33:2)	0.3544	0.2417	-0.3417	-0.2767	-0.5069	0.4573	0.0251	-0.3736	-0.4912	-0.7741	-0.05455	0.3526	-0.3766	0.08182
TG(20:4_34:0)	0.3088	0.1856	-0.2232	-0.3152	-0.5388	0.189	0.1172	-0.3235	-0.5754	-0.7671	-0.2485	0	0.04184	0.1364
TG(20:4_34:1)	0.3509	0.1997	-0.2506	-0.3433	-0.5206	0.2134	0.1925	-0.4146	-0.5474	-0.7811	-0.2606	0.02432	0.08368	0.02727
TG(20:4_34:2)	0.3228	0.2067	-0.2005	-0.2907	-0.4201	0.3659	0.1004	-0.3007	-0.4	-0.7321	-0.2	0.2614	-0.01674	-0.07273
TG(20:4_34:3)	0.3193	0.1681	-0.1458	-0.3398	-0.3333	0.3232	0.07531	-0.3007	-0.3193	-0.69	-0.103	0.3587	0.1088	-0.08182
TG(20:4_35:3)	0.4632	0.3643	0.2278	-0.3082	-0.1507	-0.3354	0.2092	-0.1002	-0.5228	-0.711	0.2	0.4499	0.2092	0.2
TG(20:4_36:2)	0.2707	0.2632	-0.1777	-0.214	-0.4691	0.1132	-0.05042	-0.2717	-0.5413	-0.7877	-0.1216	0.1311	0.02521	0.164
TG(20:4_36:3)	0.2702	0.1856	-0.1777	-0.3117	-0.3014	0.2378	0.2176	-0.2825	-0.4105	-0.7601	-0.2121	0.3343	0.159	-0.01818
TG(20:4_36:4)	0.3726	0.3632	-0.09589	-0.3579	-0.2237	0.1524	0.251	-0.2961	-0.4148	-0.7333	-0.03647	0.1824	0.2773	-0.1913
TG(20:4_36:5)	0.1404	0.1436	0.1321	-0.2032	0.1096	-0.1585	0.1172	-0.041	-0.01053	-0.4028	0.1152	0.1459	0.5774	-0.1273
TG(20:5_34:0)	0.5474	-0.03853	-0.01367	-0.5429	-0.03653	-0.1341	0.1423	-0.082	-0.1474	-0.3958	0.05455	-0.152	0.3431	-0.4636
TG(20:5_34:1)	0.3298	-0.1156	0.03189	-0.3958	-0.08219	-0.04268	0.1506	-0.1002	-0.09825	-0.4063	-0.1394	0.006079	0.4435	-0.2455
TG(20:5_34:2)	0.3368	-0.1891	0.1002	-0.4133	-0.06393	-0.04268	0.1925	-0.1002	-0.02456	-0.3257	-0.1758	0.07903	0.41	-0.2273
TG(20:5_36:2)	0.2912	-0.1506	0.1185	-0.3748	0	-0.05488	0.251	-0.05011	-0.007018	-0.3257	-0.1879	0.04863	0.41	-0.3182
TG(20:5_36:3)	0.3544	-0.1681	0.02278	-0.3818	-0.09589	-0.06098	0.2678	-0.1503	-0.07719	-0.3888	-0.2	0.1459	0.41	-0.1636
TG(22:4_32:0)	0.3088	0.1401	-0.4282	-0.3117	-0.7352	0.3963	-0.03347	-0.4875	-0.6561	-0.718	-0.2485	-0.07295	-0.3347	0.3182
TG(22:4_32:2)	-0.2197	0.01053	-0.3607	0.0807	-0.3066	0.737	-0.2427	-0.09132	-0.1019	-0.2526	-0.31	0.1646	-0.1933	0.328
TG(22:4_34:2)	0.1193	-0.06305	-0.3645	-0.1716	-0.5708	0.6585	-0.2259	-0.2415	-0.3053	-0.5499	-0.2	0.3465	-0.2594	0.3364
TG(22:5_32:0)	0.2807	0.03152	-0.2323	-0.3363	-0.4475	0.2622	0.01674	-0.1868	-0.4351	-0.627	-0.297	-0.01216	0.03347	0.08182
TG(22:5_32:1)	0.2526	-0.02802	-0.1777	-0.3257	-0.3059	0.1768	0	-0.08656	-0.3333	-0.5674	-0.2485	0.04863	0.06695	0.02727
TG(22:5_34:1)	0.3053	-0.01751	-0.05923	-0.3503	-0.1872	-0.09147	0.04184	-0.03189	-0.3018	-0.5464	-0.1152	0	0.2929	-0.01818
TG(22:5_34:2)	0.2947	-0.1261	0.07745	-0.3363	-0.04566	0.03049	-0.01674	0.02733	-0.02105	-0.3783	-0.07879	0.2857	0.3013	-0.1273
TG(22:5_34:3)	0.3965	-0.05954	0.04556	-0.5044	-0.1781	-0.02439	0.1255	-0.164	-0.2035	-0.4904	-0.1152	0.1277	0.4268	-0.1
TG(22:6_32:0)	0.414	0.07706	0.03189	-0.4799	-0.2877	-0.1098	0.08368	-0.1276	-0.393	-0.6095	-0.09091	-0.1763	0.1339	-0.1545
TG(22:6_32:1)	0.3965	0.01401	0.03189	-0.5009	-0.1187	-0.1585	0.1506	-0.06378	-0.3158	-0.5534	-0.07879	-0.1277	0.3264	-0.1909
TG(22:6_34:1)	0.3123	-0.1611	0.05011	-0.4308	-0.1096	-0.2073	-0.08368	0.009112	-0.1614	-0.3888	-0.09091	-0.1277	0.3264	-0.09091
TG(22:6_34:2)	0.3509	-0.07706	0.1276	-0.4623	-0.105	-0.2927	-0.03347	-0.01822	-0.2105	-0.4518	-0.04242	-0.09119	0.4184	-0.09091
TG(22:6_34:3)	0.3193	-0.1261	0.1412	-0.4623	-0.04566	-0.07927	0.2092	-0.1048	-0.05965	-0.3503	-0.1515	-0.02432	0.4435	-0.2455
lyso-Phosphatidylcholines
lysoPC a C14:0	-0.4526	-0.00701	0.1686	0.5499	0.5069	0.2683	0.318	0.5148	0.5123	0.2802	-0.3455	0.3404	-0.1172	-0.2091
lysoPC a C16:0	-0.4281	0.007005	0.1367	0.6235	0.589	0.1829	0.318	0.5421	0.5018	0.3082	-0.2727	0.4255	-0.2678	-0.2818
lysoPC a C16:1	-0.4534	-0.1088	0.02283	0.5544	0.524	0.4098	0.07143	0.5822	0.6011	0.4035	-0.3161	0.4116	-0.251	-0.2232
lysoPC a C17:0	0.2496	0.2175	0.08676	0.04912	0.009153	-0.00306	0.4496	0.01142	-0.123	-0.2561	-0.01824	0.3506	-0.2929	-0.3417
lysoPC a C18:0	-0.07018	0.2907	0.3827	0.2977	0.2283	0.1341	0.2427	0.2779	0.1719	0.03152	-0.1394	0.4438	-0.2762	-0.1909
lysoPC a C18:1	-0.3193	-0.0035	0.02733	0.5149	0.4155	0.2561	0.4519	0.3918	0.3298	0.1226	-0.4061	0.4924	-0.1004	-0.06364
lysoPC a C18:2	-0.3357	-0.00702	-0.1187	0.5053	0.2609	0.3547	0.4832	0.2489	0.225	-0.01053	-0.4438	0.5762	-0.2762	-0.03636
lysoPC a C20:3	-0.2667	-0.08757	-0.2278	0.3853	0.0548	0.6951	0.05858	0.1549	0.3193	0.2697	-0.2364	0.462	-0.6778	0
lysoPC a C20:4	-0.2386	-0.06655	-0.2278	0.4659	0.09133	0.6768	-0.08368	0.3052	0.3368	0.1786	-0.1515	0.5167	-0.7113	-0.05455
lysoPC a C24:0	-0.1895	0.3152	0.5968	0.3363	0.4064	-0.2195	0.05021	0.328	0.3404	0.2487	0.2727	0.4499	0.1423	-0.09091
lysoPC a C26:0	-0.5765	0.01754	0.242	0.5211	0.4977	0.3537	-0.05858	0.4784	0.6696	0.5158	-0.01818	0.3647	-0.318	-0.1868
lysoPC a C26:1	-0.5193	-0.05954	0.3007	0.5849	0.7443	-0.08537	0.1423	0.6424	0.7509	0.718	0.07879	0.1824	-0.1088	-0.5
lysoPC a C28:0	-0.3544	0.007005	0.2005	0.3958	0.548	0.2561	-0.05858	0.5057	0.6281	0.5709	0.2	0.4134	-0.4017	-0.3636
lysoPC a C28:1	-0.1579	0.05254	0.1139	0.3398	0.6849	-0.1281	0.3096	0.4191	0.4632	0.4483	0.2727	0.31	-0.159	-0.5545
acyl,acyl-Phosphatidylcholines
PC aa C24:0	0.1895	-0.09457	0.03645	-0.5744	-0.6301	0.3232	0.1506	-0.8064	-0.2211	-0.4028	-0.3818	-0.09726	0.3598	0.2364
PC aa C26:0	-0.3018	-0.2557	-0.4829	0.5919	0.0548	0.1159	-0.4352	0.3098	0.07368	0.02452	0.1636	0.4134	-0.5774	0.4273
PC aa C28:1	-0.2035	-0.05254	0.06834	-0.1051	-0.1598	-0.1646	0.1506	-0.2688	-0.1053	-0.3468	-0.3212	-0.1216	0.6695	0.2818
PC aa C30:0	0.1018	0.3608	0.04556	-0.3082	-0.4475	0.1707	0.2762	-0.3827	-0.5228	-0.648	-0.297	-0.04863	0.008368	0.1182
PC aa C30:2	-0.3368	0.07706	-0.2961	0.2382	0.08676	-0.07317	0.07531	-0.1959	-0.01754	-0.2102	-0.103	-0.1459	0.7615	0.2909
PC aa C32:0	0.0807	0.2767	-0.02733	-0.2802	-0.4338	0.07927	0.2427	-0.3554	-0.5474	-0.711	-0.3697	-0.01216	0.2008	0.2364
PC aa C32:1	0.09474	0.4343	-0.041	-0.2732	-0.3881	0.04268	0.2929	-0.3964	-0.607	-0.613	-0.2485	-0.3708	0.0251	0.04545
PC aa C32:2	0.1336	0.3298	0.2489	-0.4246	-0.4348	0.3364	0.105	-0.3425	-0.3058	-0.2947	-0.2188	-0.1707	-0.02101	0.06378
PC aa C32:3	0	0.1646	-0.01367	-0.2417	-0.4521	0.4573	0.2929	-0.4647	-0.2772	-0.5394	-0.3697	0.1945	0.05858	0.1545
PC aa C34:1	0.05614	0.4238	-0.004556	-0.1751	-0.2831	0.06707	0.2343	-0.1822	-0.5333	-0.676	-0.2485	-0.1398	0.1506	0.07273
PC aa C34:2	0.003509	0.1926	0.07289	-0.3222	-0.5708	0.3598	0.1255	-0.4829	-0.407	-0.5219	-0.3212	0.0304	0.1339	0.3455
PC aa C34:3	0.1825	0.2277	0.05923	-0.4448	-0.621	0.4512	0.1339	-0.6059	-0.3368	-0.3678	-0.3091	-0.304	-0.01674	0.04545
PC aa C34:4	0.1298	0.2032	0.1777	-0.5044	-0.6621	0.2988	-0.0251	-0.5649	-0.4035	-0.3643	-0.2606	-0.2614	0.07531	0.2636
PC aa C36:0	0.1053	-0.3012	0.2688	-0.1681	-0.02283	-0.3476	-0.3264	0.1093	0.1754	-0.05954	0.09091	-0.05471	0.3766	0.02727
PC aa C36:1	-0.1333	0.1926	-0.07745	0.007005	-0.2192	-0.2866	0.2678	-0.2642	-0.4105	-0.5429	-0.3091	-0.3343	0.4519	0.2545
PC aa C36:2	0	0.08056	0.01367	-0.3117	-0.6621	0.3293	-0.008368	-0.5148	-0.4351	-0.5464	-0.3333	0.07295	0.09205	0.5091
PC aa C36:3	-0.1298	0.1576	-0.1549	-0.07706	-0.6575	0.3842	-0.1506	-0.5376	-0.4316	-0.4378	-0.3091	-0.05471	-0.08368	0.5818
PC aa C36:4	0	0.1856	-0.1048	-0.2172	-0.7397	0.3171	-0.1423	-0.6014	-0.4737	-0.5149	-0.2485	-0.01824	-0.03347	0.5455
PC aa C36:5	0.2667	-0.07005	0.2415	-0.4799	-0.04566	-0.3232	0.2678	-0.2005	-0.07719	-0.3222	-0.1394	-0.2371	0.7531	-0.1818
PC aa C36:6	0.3088	-0.1997	0.246	-0.4729	-0.1233	-0.3842	-0.04184	-0.09567	-0.08421	-0.2942	-0.09091	-0.1824	0.5356	-0.02727
PC aa C38:0	-0.1789	-0.3608	0.205	0.01051	0.03196	-0.3049	-0.2259	0.06834	0.186	-0.03853	-0.1273	0.06079	0.4854	0.3182
PC aa C38:1	0.04912	0.1226	0.41	0	0.4155	-0.6037	0.4519	0.2141	0.06667	-0.1751	0.1394	0.3161	0.7615	-0.1364
PC aa C38:3	-0.2597	-0.03503	-0.1731	0.1121	-0.516	0.02439	-0.5272	-0.3189	-0.193	-0.2627	-0.09091	-0.2006	0.2594	0.7636
PC aa C38:4	-0.08436	0.01754	0.05023	-0.1789	-0.6728	0.03364	-0.2899	-0.4954	-0.4359	-0.4456	-0.2128	-0.03963	0.2343	0.8155
PC aa C38:5	0.2667	0.01051	0.07289	-0.3818	-0.1735	-0.2012	0.03347	-0.1913	-0.2597	-0.5604	-0.01818	0.2371	0.5439	0.1727
PC aa C38:6	0.1439	-0.2137	0.1959	-0.3643	-0.01827	-0.3232	-0.04184	0.08656	-0.09825	-0.2627	-0.1879	-0.1459	0.4017	0.09091
PC aa C40:1	-0.02456	-0.1716	0.3599	-0.08757	-0.009133	-0.4329	-0.2427	-0.01822	0.1228	-0.1156	0.1758	0.07903	0.6025	0.2818
PC aa C40:2	-0.01404	-0.08757	0.1959	-0.1331	-0.2055	-0.4146	-0.05858	-0.4009	-0.04912	-0.2557	-0.04242	0.01216	0.8368	0.4818
PC aa C40:3	-0.207	-0.01401	-0.041	0.08056	-0.137	-0.2988	-0.3264	-0.205	-0.08421	-0.2487	0.05455	-0.1216	0.6527	0.5909
PC aa C40:4	-0.01053	0.2172	-0.1731	-0.08757	-0.6073	0.372	-0.2678	-0.4647	-0.4912	-0.4203	-0.0303	0.09119	-0.2845	0.6091
PC aa C40:5	0.01404	-0.2522	-0.05011	-0.1436	-0.2603	-0.05488	-0.3849	-0.1595	-0.06667	-0.3257	-0.103	0.1581	0.3515	0.4909
PC aa C40:6	0.1228	-0.3257	0.1503	-0.2872	-0.1005	-0.2134	-0.1423	0.03189	0.01404	-0.2417	-0.1879	0.04863	0.3515	0.1818
PC aa C42:0	-0.4421	-0.1191	0.2733	0.3433	0.4018	-0.2195	-0.41	0.3599	0.4526	0.1856	0.2121	0.2188	0.4352	0.3182
PC aa C42:1	-0.3579	-0.07356	0.2141	0.2172	0.3653	-0.1829	-0.1841	0.1868	0.3965	0.1051	0.2	0.1216	0.6025	0.1455
PC aa C42:2	-0.1614	-0.04553	0.3599	0.01051	0.1005	-0.4695	-0.3766	0.09567	0.1088	-0.1086	0.1879	-0.01216	0.6444	0.3909
PC aa C42:4	0.1511	0.2491	0.1644	-0.2702	-0.4531	-0.009174	-0.3571	-0.2626	-0.471	-0.5825	0.1033	0.3323	0.2176	0.6059
PC aa C42:5	0.2632	-0.003503	0.1913	-0.4764	-0.3288	-0.07927	-0.1088	-0.2278	-0.3193	-0.5394	-0.04242	0.2918	0.4352	0.4091
PC aa C42:6	0.2035	-0.04203	0.05011	-0.3993	-0.2374	-0.0122	-0.1088	-0.09567	-0.3088	-0.5219	-0.103	0.2675	0.3431	0.3636
acyl, alkyl-Phosphatidylcholines
PC ae C30:2	0.08772	-0.1926	0.1139	-0.2767	-0.5388	0.09147	-0.2092	-0.4191	-0.1123	-0.3923	-0.1879	0.1945	0.2845	0.4182
PC ae C32:1	-0.5193	-0.1191	-0.2688	0.3328	0.05023	-0.1463	0.01674	-0.06834	-0.007018	-0.1436	-0.3818	-0.2675	0.6109	0.4727
PC ae C32:2	-0.2807	-0.1296	-0.1868	0.1786	-0.1416	-0.3049	-0.0251	-0.246	-0.1018	-0.2487	-0.1758	-0.2492	0.728	0.4727
PC ae C34:0	0.1579	0.1541	0.004556	-0.2592	-0.3562	0.1463	0.1339	-0.1822	-0.4491	-0.704	-0.2606	0.4255	-0.08368	0.2545
PC ae C34:1	-0.1123	0.2452	-0.082	0.1156	-0.2831	-0.04878	0.0251	-0.09567	-0.4	-0.5954	-0.1636	0.08511	0.1088	0.3545
PC ae C34:2	-0.08421	-0.05254	-0.1139	0.04203	-0.5251	-0.2317	-0.1172	-0.3872	-0.4035	-0.4553	-0.2242	0	0.3682	0.7818
PC ae C34:3	-0.3585	-0.2667	-0.06849	0.2491	-0.2952	-0.08257	-0.4328	-0.05023	0.0123	-0.1509	-0.2249	-0.04878	0.318	0.6469
PC ae C36:0	0.06667	0.3468	0.1276	-0.01751	-0.05023	-0.3598	-0.1506	0.1048	-0.393	-0.6235	0.2242	0.2188	0.3515	0.2818
PC ae C36:1	0.03158	0.1471	0.2187	-0.08056	-0.2237	-0.1037	0.2427	-0.004556	-0.3579	-0.5604	-0.2727	0.4195	-0.01674	0.2818
PC ae C36:2	0.04912	-0.07005	0.3052	-0.2557	-0.4932	0.2439	0.04184	-0.2733	-0.2175	-0.3643	-0.2848	0.5775	-0.1172	0.4909
PC ae C36:3	-0.3684	0.03152	-0.1048	0.2242	-0.4795	0.1281	-0.6109	-0.2733	-0.1754	-0.2067	-0.1879	-0.1277	0.1423	0.7636
PC ae C36:4	-0.393	-0.1051	-0.1048	0.2382	-0.484	0.1159	-0.6527	-0.3189	-0.0386	-0.07706	-0.1394	-0.1763	0.2343	0.7545
PC ae C36:5	-0.2667	-0.1856	0.004556	0.1156	-0.2648	-0.07317	-0.5941	-0.06834	0.02456	-0.1611	0.04242	0	0.3515	0.5818
PC ae C38:0	0.2316	-0.2417	0.1731	-0.4343	-0.1324	-0.2866	-0.05858	-0.1276	-0.0386	-0.2802	-0.1152	-0.1885	0.5188	0.01818
PC ae C38:1	0.4421	0.06655	0.04556	-0.4659	-0.3562	-0.1281	0.3096	-0.5239	-0.3579	-0.4799	0.1394	0.4012	0.3766	0.2273
PC ae C38:2	0.05263	0.08757	0.1367	-0.2592	-0.3562	0.04268	0.04184	-0.1185	-0.4105	-0.5709	-0.2121	0.3647	0.05021	0.5091
PC ae C38:3	-0.07719	-0.1366	0.07745	-0.2312	-0.7352	0.2683	-0.4268	-0.4966	-0.2877	-0.3363	-0.2606	0.1216	0.1423	0.8455
PC ae C38:4	-0.3123	0.02802	0.01367	0.05254	-0.5434	0.03659	-0.5105	-0.4328	-0.1965	-0.1506	-0.1152	-0.2067	0.3347	0.8727
PC ae C38:5	-0.2526	-0.2102	-0.1321	0.09107	-0.242	-0.1281	-0.4184	-0.2323	-0.02456	-0.1611	-0.01818	-0.05471	0.477	0.6455
PC ae C38:6	-0.0807	-0.2837	0.05923	0.02452	-0.06849	-0.2439	-0.4268	0.004556	0.09474	-0.1471	0.0303	0.1094	0.4435	0.3818
PC ae C40:1	0.2947	-0.01401	0.3189	-0.6025	-0.484	-0.2927	-0.1255	-0.3781	-0.3614	-0.4133	0.06667	-0.1885	0.4603	0.3545
PC ae C40:2	0.01053	-0.1366	0.1321	-0.1261	0.07306	-0.1098	0.3849	-0.06834	0.01053	-0.3608	-0.2242	0.462	0.5188	0.1
PC ae C40:3	-0.09474	-0.01401	0.06834	0.02452	-0.1096	-0.3598	-0.3347	-0.205	-0.0386	-0.2522	0.1515	0.02432	0.6778	0.5091
PC ae C40:4	-0.2702	0.05954	0.1412	0.06305	-0.484	-0.1037	-0.5774	-0.4146	-0.1123	-0.1156	0.07879	-0.1824	0.4268	0.8455
PC ae C40:5	-0.1368	-0.1716	0.2278	0.1261	-0.07306	-0.5061	-0.4519	0.05011	0.0386	-0.1506	0.1152	0.1581	0.5188	0.5636
PC ae C40:6	-0.1053	-0.3257	0.2232	0.05254	-0.06393	-0.311	-0.4435	0.06834	0.1649	-0.08757	-0.006061	0.2432	0.41	0.4727
PC ae C42:0	0.2175	0.01051	-0.01367	-0.2697	-0.1416	-0.1159	-0.1423	-0.03189	-0.2842	-0.5499	0.103	0.3283	0.1841	0.3091
PC ae C42:1	0.3088	0.1961	0.05923	-0.4869	-0.5343	-0.1524	-0.4854	-0.3645	-0.5404	-0.5079	0.3818	0.04255	0.2176	0.5636
PC ae C42:2	0.1789	0.02452	0.1048	-0.3187	-0.2146	-0.4085	-0.2092	-0.1367	-0.407	-0.5114	0.09091	0.1216	0.4603	0.5182
PC ae C42:3	0.1368	-0.08056	0.3964	-0.3433	-0.1461	-0.4207	-0.251	-0.03645	-0.1719	-0.2837	0.1394	0.1824	0.4686	0.4455
PC ae C42:4	-0.6597	-0.1366	0.287	0.5499	0.5388	-0.5122	-0.1172	0.3781	0.4281	0.3783	-0.0303	-0.02432	0.6193	0.4909
PC ae C42:5	-0.5677	-0.2105	0.1918	0.5333	0.4165	-0.419	-0.3529	0.4247	0.3902	0.2754	0.07295	0.128	0.4958	0.5695
PC ae C44:3	-0.2175	-0.2977	0.04556	-0.03503	0.1142	0	0.2762	-0.03189	0.1719	-0.1821	-0.3818	0.2796	0.5356	0.1636
PC ae C44:4	-0.7439	-0.3503	0.1549	0.5499	0.5114	-0.3049	0.1506	0.205	0.5895	0.5499	-0.2364	0.06687	0.5356	0.4
PC ae C44:5	-0.6221	-0.0807	0.2785	0.6807	0.5561	-0.5474	-0.1597	0.5251	0.3866	0.3614	0.1824	0.06098	0.3992	0.41
PC ae C44:6	-0.5719	-0.3853	0.1139	0.6375	0.4977	-0.2134	-0.2929	0.4875	0.6421	0.4553	0.0303	0.3891	0.1925	0.3
Sphingolipids
SM (OH) C14:1	0.5193	0.1681	0.4237	-0.3538	0.1963	-0.5061	0.3347	0.05011	-0.08421	0.04553	0.4061	0.1763	0.04184	-0.4
SM (OH) C16:1	0.5544	0.1016	0.3052	-0.3503	0.1187	-0.5244	0.4184	0.004556	-0.1649	-0.1016	0.4061	0.3465	0.04184	-0.3455
SM (OH) C22:1	0.4421	0.1121	0.4009	-0.2592	0.1781	-0.4146	-0.008368	0.1048	0.0386	0.1821	0.5636	0.3161	0.05858	-0.2182
SM (OH) C22:2	0.5719	0.2627	0.3645	-0.2767	0.2922	-0.5549	0.2259	0.2369	-0.1333	-0.05604	0.5273	0.3769	0.008368	-0.3727
SM (OH) C24:1	0.2667	-0.02102	0.3052	-0.1296	0.1005	-0.4573	0.04184	-0.07745	0.04561	0.2137	0.4545	0.2067	0.1423	-0.009091
SM C16:0	0.5053	0.1541	0.3098	-0.2557	0.1279	-0.4756	-0.1423	0.1458	-0.06667	0.1856	0.697	0.1277	-0.05021	-0.2
SM C16:1	0.4351	0.09807	0.3052	-0.2067	0.2694	-0.2134	-0.05858	0.3189	0.04211	0.2277	0.5879	0.3587	-0.2343	-0.2909
SM C18:0	0.1754	0.1331	0.4784	-0.09807	0.379	-0.5305	-0.0251	0.2005	0.1825	0.4133	0.6	0.01824	0.1925	-0.1818
SM C18:1	0.3814	0.09825	0.3813	-0.2053	0.3867	-0.2134	0.1757	0.2831	0.1318	0.2035	0.4303	0.4512	-0.1255	-0.4009
SM C20:2	0.4947	0.02802	-0.164	-0.03853	0.242	-0.561	0.251	0.3781	-0.3404	-0.2312	0.3576	0.3769	-0.251	-0.3
SM C22:3	-0.02474	0.2222	-0.4598	0.3139	0.2166	0.2997	-0.2008	0.3862	-0.0424	0.1446	0.2188	-0.1477	-0.7311	-0.3486
SM C24:0	0.4491	0.02802	0.2642	-0.2382	0.07763	-0.4085	-0.03347	-0.06834	0.007018	0.2277	0.5152	0.04863	0.05858	-0.1727
SM C24:1	0.386	-0.01401	0.2642	-0.2172	0.09133	-0.4329	-0.01674	-0.09567	0.05965	0.2942	0.4667	-0.04863	0.1423	-0.1636
SM C26:0	0.4351	0.4518	0.2232	-0.3117	-0.0411	-0.5366	-0.06695	-0.1868	-0.3684	0.007005	0.697	-0.3647	0.1339	-0.009091
SM C26:1	0.4331	0.1072	0.2906	-0.2179	0.08257	-0.4404	-0.1261	-0.04119	-0.02113	0.2197	0.6	0.06707	0.07531	-0.1279
Ceramides&Dihydrocramides
Cer(d16:1/18:0)	-0.02988	-0.1754	-0.05936	0.05965	0.3052	0.2736	0.395	0.3007	0.2021	0.1105	0.05988	0.7043	-0.5439	-0.3554
Cer(d16:1/20:0)	-0.0386	0.3853	-0.01367	0.1366	0.6545	-0.3091	0.08368	0.3364	0.1965	0.1856	0.5	-0.3526	0.3667	-0.7091
Cer(d16:1/22:0)	-0.1439	0.2487	0.1048	0.3783	0.9364	-0.4424	0.3347	0.7636	0.2632	0.2802	0.4048	0.1763	0.05	-0.6
Cer(d16:1/23:0)	-0.2105	0.2417	0.004556	0.5219	0.6364	-0.2364	0.3849	0.5727	0.2667	0.2487	0.381	0.1763	-0.25	-0.6182
Cer(d16:1/24:0)	-0.09825	0.3082	0.08656	0.4203	0.6455	-0.2	0.2008	0.6182	0.2912	0.2312	0.5	0.383	-0.35	-0.6545
Cer(d18:1/14:0)	0.2777	0.5368	-0.2443	0.1088	0.6469	-0.3161	0.05882	0.4556	-0.1406	-0.1789	0.6347	0.2287	-0.03333	-0.5513
Cer(d18:1/16:0)	0.1825	0.05604	0.2278	0.09807	0.6455	-0.1636	-0.06695	0.6727	0.3719	0.4448	0.4524	0.2675	-0.2167	-0.6
Cer(d18:1/18:0(OH))	0.3404	-0.4588	-0.1731	-0.1891	0.009091	0.1515	-0.05021	0.08182	0.1333	-0.1086	0	0.6565	-0.1833	-0.2182
Cer(d18:1/18:0)	0.04211	0	0.1913	0.2032	0.8273	-0.3333	0.1674	0.6636	0.4526	0.4659	0.381	0.2675	0.05	-0.6727
Cer(d18:1/18:1)	0.2887	-0.06503	0.05936	-0.1107	-0.1553	-0.1829	0.1266	0.274	-0.2518	-0.1494	0.04762	0.4421	-0.3682	-0.169
Cer(d18:1/20:0(OH))	-0.003509	0.5394	0.205	0.3152	0.8091	-0.5879	0.1841	0.8091	-0.01404	0.05254	0.5476	0.3465	-0.03333	-0.5182
Cer(d18:1/20:0)	-0.1053	0.05254	0.205	0.4273	0.8364	-0.3212	-0.05858	0.8273	0.5404	0.5254	0.4762	0.304	-0.05	-0.6455
Cer(d18:1/22:0)	-0.02105	0.1471	0.03645	0.3748	0.9273	-0.297	0.2008	0.7727	0.3719	0.3573	0.2857	0.3891	-0.1333	-0.7
Cer(d18:1/23:0)	0.05965	0.3152	0.09567	0.3608	0.8636	-0.3333	0.08368	0.8909	0.1789	0.1541	0.4524	0.6444	-0.3667	-0.5727
Cer(d18:1/24:0)	-0.02456	0.1471	-0.05011	0.3958	0.8818	-0.2121	0.2762	0.6818	0.3649	0.3433	0.2381	0.3708	-0.25	-0.7273
Cer(d18:1/24:1)	0.05263	0.09457	0.06834	0.3573	0.8091	-0.3939	-0.0251	0.9364	0.3018	0.2732	0.4762	0.5106	-0.1833	-0.5364
Cer(d18:1/25:0)	-0.06667	0.04203	0.1959	0.4308	0.6636	-0.4667	-0.2845	0.7273	0.3895	0.3993	0.5952	0.4377	0.03333	-0.1909
Cer(d18:1/26:0)	0.1579	0.007005	0.369	0.1156	0.1818	-0.3697	-0.4352	0.2273	0.2702	0.4483	0.7143	0.2128	0.1667	0.03636
Cer(d18:1/26:1)	0	0.09298	-0.06621	0.4439	-0.06834	-0.1459	-0.4664	0.2278	0.03339	0.2596	0.5714	0.1094	-0.3333	0.1321
Cer(d18:2/14:0)	-0.06667	0.4273	0.3872	0.04553	0.09091	-0.4545	-0.3766	0.07273	-0.03509	0.2242	0.7381	-0.1398	0.5167	0.1909
Cer(d18:2/16:0)	0.2526	0.04203	-0.1868	0.1366	0.4091	-0.1879	0.01674	0.5182	-0.1018	0.05604	0.3095	0.5228	-0.3667	-0.1818
Cer(d18:2/18:0)	0.0386	-0.05604	0.2187	-0.02802	0.6364	-0.2121	0.4937	0.4273	0.2667	0.3713	0.04762	0.2675	0.06667	-0.4364
Cer(d18:2/18:1)	-0.3322	-0.4035	-0.1872	0.5123	0.5604	-0.1581	0.437	0.2278	0.4499	0.3193	-0.4671	0.25	0.1423	-0.09091
Cer(d18:2/20:0)	0.1088	0.3187	0.3599	0.1611	0.8182	-0.7212	0.2427	0.7545	0.1579	0.3222	0.4762	-0.006079	0.2333	-0.5909
Cer(d18:2/22:0)	0.09474	0.2417	0.082	0.2732	0.8	-0.2242	0.1255	0.8455	0.2597	0.1576	0.5238	0.4802	-0.4833	-0.7818
Cer(d18:2/23:0)	0.02812	0.2281	-0.04795	0.3421	0.7335	-0.05455	0.1088	0.8519	0.2619	0.1088	0.5	0.6098	-0.6	-0.7107
Cer(d18:2/24:0)	0.03509	0.4203	0.1093	0.3222	0.7364	-0.3333	0.2678	0.6818	0.1474	0.1541	0.4286	0.3769	-0.3833	-0.7545
Cer(d18:2/24:1)	0.02105	0.1856	0.01822	0.3398	0.7545	-0.1394	0.1674	0.8545	0.2772	0.2452	0.4524	0.4499	-0.6	-0.7545
Cer(d18:0/18:0(OH))	-0.2707	0.05965	-0.1367	0.1298	0.1002	0.5228	-0.004202	-0.02733	0.3181	0.3877	-0.119	0.03354	-0.4833	-0.1276
Cer(d18:0/18:0)	0.5009	-0.2737	-0.2329	-0.193	-0.1549	-0.06687	0.1345	-0.082	-0.225	-0.1281	0	0.3659	-0.2176	-0.004556
Cer(d18:0/20:0)	0.08772	0	0.4419	0.02452	0.009091	0.103	-0.5858	0.2545	0.4421	0.4518	0.5952	0.4073	-0.4167	-0.03636
Cer(d18:0/22:0)	-0.3298	-0.2487	0.1868	0.3433	0.3273	0.1394	-0.2678	0.08182	0.6947	0.725	0.1429	0.1337	0.1333	0
Cer(d18:0/24:0)	-0.4561	0.2452	0.06834	0.4694	0.7182	-0.006061	0.4352	0.4182	0.3474	0.3818	0.07143	0.2918	-0.08333	-0.2455
Cer(d18:0/24:1)	-0.2601	-0.0193	0.07306	0.5667	0.738	-0.2553	-0.1933	0.7973	0.3919	0.4596	0.3333	0.3526	0	-0.08656
Cer(d18:0/26:1)	0.207	0.3783	0.05467	-0.003503	-0.04545	0.1758	-0.2594	-0.01818	0.01404	0.02452	0.6429	0.4985	-0.55	-0.1182
Hexosylceramides, Dihexosylceramides, Trihexosylceramides
Hex2Cer(d18:1/14:0)	0.3005	0.007307	0.4141	-0.1481	-0.01065	-0.5342	0.08325	-0.008864	-0.2571	-0.08458	0.4985	0.01065	-0.2011	-0.2727
Hex2Cer(d18:1/16:0)	0.2175	-0.07688	0.6469	-0.1923	-0.03286	-0.591	-0.2377	-0.1075	-0.2698	-0.04077	0.4424	-0.0284	0.01737	0.1818
Hex2Cer(d18:1/18:0)	-0.1684	-0.15	0.3862	0.132	0.3174	0.4974	-0.07385	0.1912	0.3518	0.3456	0.0303	-0.1557	-0.0991	-0.6091
Hex2Cer(d18:1/20:0)	-0.1916	0.0629	0.3708	0.3771	0.5688	0.2028	-0.08637	0.4176	0.6329	0.5019	0.1459	0.1543	0.03137	-0.5455
Hex2Cer(d18:1/22:0)	0.09474	-0.02871	0.3665	0.2727	0.5784	-0.01144	0.01766	0.48	0.3077	0.2876	0.2485	-0.244	-0.05137	-0.6636
Hex2Cer(d18:1/24:0)	0.02807	-0.2193	0.6484	-0.007657	0.1472	0.1892	-0.1108	-0.008042	0.3192	0.3116	0.1515	-0.157	0.1776	-0.4636
Hex2Cer(d18:1/24:1)	0.407	-0.06751	0.607	-0.1869	0.02012	-0.5446	-0.334	-0.0139	-0.2023	0.008457	0.5394	-0.3082	-0.0242	-0.2273
Hex3Cer(d18:1/16:0)	0.4421	0.02884	0.6523	-0.1249	0.2966	-0.5395	-0.1928	0.2034	-0.1871	0.02495	0.6485	-0.02661	-0.01075	-0.2636
Hex3Cer(d18:1/18:0)	0.1439	0.2277	0.4565	0.1245	0.4742	0.1541	-0.3046	0.5332	0.09236	0.2283	0.4667	0.3121	-0.32	-0.3364
Hex3Cer(d18:1/24:1)	0.4246	0.1316	0.7631	-0.1874	0.3431	-0.6222	-0.2911	0.2633	-0.2186	0.01273	0.8061	0.1343	0.1164	-0.08182
Hex3Cer(d18:1/26:1)	-0.1474	0.03843	0.1959	0.2851	0.5703	0.2221	0.05658	0.5728	0.09661	0.1389	0.01818	0.1112	-0.3547	-0.5182
Hex3Cer(d18:1_20:0)	0.02105	0.2852	0.447	0.1444	0.7081	-0.1839	0.3184	0.4848	0.2123	0.3418	0.3091	-0.1269	0.06217	-0.7273
Hex3Cer(d18:1_22:0)	0.2175	0.1473	0.4291	-0.1185	0.3935	-0.731	0.104	0.4085	-0.4141	-0.2119	0.8788	0.2502	-0.1696	-0.2091
HexCer(d16:1/22:0)	-0.2246	0.3953	0.3972	0.2738	0.8871	-0.06412	0.1355	0.6934	0.2231	0.3932	0.3818	0.04363	0.06429	-0.5
HexCer(d16:1/24:0)	-0.1019	0.1483	0.2193	0.1912	0.4696	0.08211	0.06748	0.3503	0.1722	0.2354	0.304	0.1026	-0.2406	-0.4465
HexCer(d18:1/14:0)	0.3534	0.02762	0.3787	-0.1928	0.2905	-0.5443	0.6443	0.05897	-0.2837	-0.1994	0.4233	-0.4059	0.01311	-0.7289
HexCer(d18:1/16:0)	0.2667	0.1391	0.6061	-0.04069	0.4711	-0.4054	-0.003755	0.3412	-0.16	0.08478	0.5636	0.01771	-0.0332	-0.1818
HexCer(d18:1/18:0)	-0.02105	0.5308	0.2743	0.3678	0.9403	-0.05675	-0.09302	0.8504	0.3944	0.5273	0.4909	-0.1254	-0.03659	-0.8364
HexCer(d18:1/18:1)	0.4246	0.3026	0.7635	-0.09179	0.4808	-0.1753	0.03147	0.3768	-0.077	0.008367	0.5273	0.265	-0.04423	-0.5091
HexCer(d18:1/20:0)	0.05263	0.2324	0.4967	0.3315	0.817	-0.2953	0.2519	0.6013	0.268	0.4231	0.4303	-0.1429	0.2032	-0.6545
HexCer(d18:1/22:0)	0.3895	0.2224	0.5884	0.03099	0.5339	-0.5694	0.08305	0.4169	-0.02657	0.1151	0.697	-0.04496	0.0167	-0.5
HexCer(d18:1/23:0)	0.5333	0.105	0.6209	-0.07149	0.3385	-0.6244	0.1632	0.1935	-0.1479	0.008042	0.6364	0.09799	0.02126	-0.4727
HexCer(d18:1/24:0)	0.6667	0.07328	0.5013	-0.1026	0.1958	-0.3748	0.3593	0.03758	-0.1281	-0.07216	0.4303	0.05865	-0.1339	-0.5273
HexCer(d18:1/24:1)	0.4386	-0.009545	0.6366	-0.07986	0.1975	-0.5756	-0.08285	0.1246	-0.1625	0.04766	0.5879	-0.05222	0.02039	-0.2091
HexCer(d18:1/26:0)	0.05975	0.08456	0.3759	0.2673	0.4722	-0.5422	-0.1911	0.552	-0.06872	-0.03235	0.535	0.5048	0.1199	-0.1321
HexCer(d18:1/26:1)	0.2456	0.3746	0.1926	0.05243	0.1366	-0.3852	0.2489	0.04479	-0.1573	0.08425	0.2121	-0.1276	-0.01679	0.009091
HexCer(d18:2/16:0)	-0.3005	0.2844	0.2791	0.4202	0.7774	0.2195	0.03849	0.6704	0.2575	0.4529	0.05471	0.03546	-0.1353	-0.4374
HexCer(d18:2/18:0)	0.2175	0.3003	0.295	0.1871	0.5751	-0.03532	-0.1037	0.5147	0.2432	0.2851	0.503	-0.3266	-0.07189	-0.6636
HexCer(d18:2/20:0)	-0.2021	0.7459	-0.1556	0.4814	0.8237	-0.08813	-0.09934	0.8355	0.3803	0.5483	0.3343	-0.06446	-0.2823	-0.4647
HexCer(d18:2/22:0)	0.386	0.1991	0.4688	-0.04397	0.4942	-0.3436	0.4176	0.3035	-0.1737	-0.05431	0.5879	-0.01343	-0.167	-0.7364
HexCer(d18:2/23:0)	0.4386	0.09524	0.813	-0.1904	0.2502	-0.7038	-0.1874	0.1701	-0.2792	-0.00635	0.6727	0.05645	0.2246	-0.01818
HexCer(d18:2/24:0)	0.5649	0.3071	0.2978	-0.1698	0.1469	-0.5934	0.4257	0.1028	-0.442	-0.366	0.6121	0.1712	-0.2713	-0.3455
